# Supplementary material for: High-Throughput Sequencing to Reveal Genes Involved in Reproduction and Development in Bactrocera dorsalis (Diptera: Tephritidae)
Source: PLoS One. 2012 May 3;7(5):e36463. doi: 10.1371/journal.pone.0036463 (PMC3343016; doi:10.1371/journal.pone.0036463)
Supplement: Table S2 — Abundance of each contig in the three samples (larva, pupa and adult). RPM, RPKM, and the fold number from each comparison group (larvae vs. pupae, adults vs. larvae, and adults vs. pupae) are shown. (XLS) [file pone.0036463.s004.xls]

## Sheet: DEG
	length	Adult			Larvae			Pupa			log2(Fold_change) normalized	p-value	log2(Fold_change) normalized	p-value	log2(Fold_change) normalized	p-value
		reads	RPKM	RPM	reads	RPKM	RPM	reads	RPKM	RPM	adult vs. larvae		adult vs. pupa		larvae vs. pupa
Contig1	657	2	20.0645	13.1824	0	0	0	4	19.0192	12.4956	NA	NA	0.077189	0.947512	NA	NA
Contig10	374	2	35.2469	13.1824	0	0	0	1	8.35267	3.1239	NA	NA	2.07719	0.210324	NA	NA
Contig100	625	34	358.56	224.1	15	87.1539	54.4712	4	19.9929	12.4956	2.04058	1.18387e-06	4.16465	5.49828e-13	2.12407	0.00371257
Contig1000	330	14	279.626	92.2765	3	33.0128	10.8942	1	9.46635	3.1239	3.0824	8.4526e-05	4.88454	1.65614e-06	1.80215	0.244377
Contig10000	565	2	23.3316	13.1824	14	89.9819	50.8398	8	44.2322	24.9912	-1.94735	0.0248216	-0.922811	0.349302	1.02454	0.101854
Contig10001	845	1	7.80021	6.59118	2	8.59506	7.26282	3	11.0908	9.37169	-0.139995	0.93353	-0.507773	0.734694	-0.367779	0.777544
Contig10002	497	0	0	0	3	21.92	10.8942	0	0	0	NA	NA	NA	NA	NA	NA
Contig10003	1071	0	0	0	1	3.39067	3.63141	1	2.9168	3.1239	NA	NA	NA	NA	0.217184	0.915107
Contig10004	624	2	21.1256	13.1824	4	23.2783	14.5256	19	95.1187	59.354	-0.139995	0.906106	-2.17074	0.00627322	-2.03074	0.00325051
Contig10005	269	6	147.015	39.5471	25	337.492	90.7853	12	139.356	37.4868	-1.19889	0.0355541	0.077189	0.909218	1.27608	0.00914131
Contig10006	734	0	0	0	2	9.89485	7.26282	0	0	0	NA	NA	NA	NA	NA	NA
Contig10007	391	2	33.7145	13.1824	10	92.875	36.3141	21	167.78	65.6018	-1.46192	0.121423	-2.31513	0.00280072	-0.853206	0.11089
Contig10008	513	11	141.331	72.5029	46	325.624	167.045	37	225.31	115.584	-1.20413	0.0042203	-0.672833	0.125374	0.531292	0.0939238
Contig10009	1018	0	0	0	4	14.2688	14.5256	4	12.2746	12.4956	NA	NA	NA	NA	0.217184	0.831172
Contig1001	674	5	48.896	32.9559	0	0	0	14	64.8881	43.7346	4.18193	0.00842886	-0.408238	0.54929	-4.59017	0.000247695
Contig10010	748	5	44.0587	32.9559	38	184.483	137.994	15	62.645	46.8585	-2.06599	0.000121636	-0.507773	0.448578	1.55822	0.00018612
Contig10011	512	0	0	0	1	7.0926	3.63141	6	36.6082	18.7434	NA	NA	-2.50777	0.0941924	-2.36778	0.0689286
Contig10012	466	0	0	0	7	54.5491	25.4199	0	0	0	-2.94735	0.0434241	NA	NA	4.02454	0.00689571
Contig10013	1226	14	75.2663	92.2765	24	71.088	87.1539	5	12.7402	15.6195	0.0823978	0.859712	2.56262	0.000170608	2.48022	5.59683e-05
Contig10014	836	0	0	0	1	4.34379	3.63141	2	7.47344	6.24779	NA	NA	NA	NA	-0.782816	0.647726
Contig10015	819	0	0	0	23	101.981	83.5225	0	0	0	-4.66356	1.68952e-05	NA	NA	5.74075	2.11608e-07
Contig10016	795	0	0	0	44	200.984	159.782	0	0	0	-5.59943	1.23727e-09	NA	NA	6.67662	1.27258e-12
Contig10017	1018	1	6.47463	6.59118	1	3.5672	3.63141	0	0	0	0.860005	0.666583	NA	NA	NA	NA
Contig10018	1304	1	5.05458	6.59118	4	11.1393	14.5256	1	2.39563	3.1239	-1.13999	0.419278	1.07719	0.58489	2.21718	0.1238
Contig10019	813	2	16.2145	13.1824	1	4.46668	3.63141	4	15.3697	12.4956	1.86001	0.267807	0.077189	0.947512	-1.78282	0.215898
Contig1002	218	1	30.2348	6.59118	0	0	0	1	14.3298	3.1239	NA	NA	1.07719	0.58489	NA	NA
Contig10020	1829	19	68.4704	125.232	21	41.6947	76.2596	27	46.1155	84.3452	0.715615	0.109076	0.570229	0.168737	-0.145386	0.72767
Contig10021	1460	0	0	0	3	7.4618	10.8942	0	0	0	NA	NA	NA	NA	NA	NA
Contig10022	335	0	0	0	2	21.6801	7.26282	0	0	0	NA	NA	NA	NA	NA	NA
Contig10023	576	2	22.886	13.1824	10	63.0453	36.3141	4	21.6937	12.4956	-1.46192	0.121423	0.077189	0.947512	1.53911	0.0574554
Contig10024	600	19	208.721	125.232	114	689.968	413.981	131	682.051	409.23	-1.72496	3.72383e-09	-1.70831	9.37961e-10	0.0166507	0.927999
Contig10025	450	1	14.6471	6.59118	1	8.0698	3.63141	0	0	0	0.860005	0.666583	NA	NA	NA	NA
Contig10026	485	0	0	0	6	44.9247	21.7885	0	0	0	-2.72496	0.0723947	NA	NA	3.80215	0.0140478
Contig10027	645	0	0	0	1	5.6301	3.63141	8	38.746	24.9912	NA	NA	-2.92281	0.0360693	-2.78282	0.0216118
Contig10028	709	1	9.29644	6.59118	2	10.2438	7.26282	6	26.4364	18.7434	-0.139995	0.93353	-1.50777	0.231429	-1.36778	0.21148
Contig10029	370	0	0	0	2	19.6293	7.26282	0	0	0	NA	NA	NA	NA	NA	NA
Contig1003	1363	3	14.5074	19.7735	0	0	0	2	4.58385	6.24779	NA	NA	1.66215	0.187098	NA	NA
Contig10030	1218	0	0	0	6	17.8887	21.7885	3	7.69433	9.37169	-2.72496	0.0723947	NA	NA	1.21718	0.218488
Contig10031	595	1	11.0776	6.59118	4	24.4129	14.5256	5	26.2512	15.6195	-1.13999	0.419278	-1.24474	0.34522	-0.104744	0.913423
Contig10032	364	0	0	0	3	29.9292	10.8942	4	34.3285	12.4956	NA	NA	NA	NA	-0.197854	0.856567
Contig10033	1287	1	5.12135	6.59118	12	33.8593	43.5769	9	21.8454	28.1151	-2.72496	0.0110591	-2.09274	0.0660399	0.632221	0.317135
Contig10034	734	0	0	0	1	4.94743	3.63141	10	42.5599	31.239	NA	NA	-3.24474	0.0138733	-3.10474	0.00673036
Contig10035	344	11	210.764	72.5029	114	1203.43	413.981	0	0	0	-2.51345	6.69343e-14	5.53662	1.71005e-05	8.05007	1.85261e-27
Contig10036	894	1	7.37268	6.59118	3	12.1859	10.8942	0	0	0	-0.724957	0.632664	NA	NA	NA	NA
Contig10037	672	11	107.891	72.5029	45	243.175	163.414	30	139.46	93.7169	-1.17242	0.0055954	-0.37027	0.42352	0.802146	0.0170026
Contig10038	757	1	8.70697	6.59118	1	4.79711	3.63141	8	33.0134	24.9912	0.860005	0.666583	-1.92281	0.101027	-2.78282	0.0216118
Contig10039	409	0	0	0	19	168.696	68.9968	1	7.63789	3.1239	-4.38792	0.000113709	NA	NA	4.46511	4.74837e-06
Contig1004	485	5	67.9503	32.9559	20	149.749	72.6282	21	135.262	65.6018	-1.13999	0.0709106	-0.9932	0.106895	0.146794	0.744286
Contig10040	711	1	9.27029	6.59118	7	35.7523	25.4199	3	13.181	9.37169	-1.94735	0.112545	-0.507773	0.734694	1.43958	0.130387
Contig10041	809	0	0	0	2	8.97753	7.26282	0	0	0	NA	NA	NA	NA	NA	NA
Contig10042	117	1	56.3348	6.59118	9	279.339	32.6827	8	213.6	24.9912	-2.30992	0.0450309	-1.92281	0.101027	0.387109	0.579939
Contig10043	680	0	0	0	10	53.4031	36.3141	3	13.7819	9.37169	-3.46192	0.00950173	NA	NA	1.95415	0.0247845
Contig10044	793	4	33.2468	26.3647	5	22.8967	18.1571	1	3.93934	3.1239	0.538077	0.568635	3.07719	0.0273239	2.53911	0.0623789
Contig10045	469	0	0	0	2	15.4858	7.26282	7	46.6253	21.8673	NA	NA	-2.73017	0.0582647	-1.59017	0.131108
Contig10046	2040	1	3.23097	6.59118	2	3.56021	7.26282	1	#NAME?	3.1239	-0.139995	0.93353	1.07719	0.58489	1.21718	0.477419
Contig10047	1181	5	27.9051	32.9559	4	12.2994	14.5256	1	2.64513	3.1239	1.18193	0.210499	3.39912	0.0099491	2.21718	0.1238
Contig10048	479	2	27.5206	13.1824	2	15.1625	7.26282	0	0	0	0.860005	0.542322	NA	NA	NA	NA
Contig10049	470	0	0	0	3	23.1792	10.8942	3	19.9398	9.37169	NA	NA	NA	NA	0.217184	0.853515
Contig1005	342	27	520.356	177.962	9	95.5635	32.6827	36	328.831	112.46	2.44497	1.3232e-06	0.662152	0.0607886	-1.78282	0.000205121
Contig10050	460	0	0	0	1	7.89437	3.63141	9	61.1197	28.1151	NA	NA	-3.09274	0.0223544	-2.95274	0.0120653
Contig10051	683	2	19.3007	13.1824	5	26.5843	18.1571	2	9.14758	6.24779	-0.461923	0.680693	1.07719	0.439804	1.53911	0.17915
Contig10052	374	6	105.741	39.5471	4	38.8386	14.5256	26	217.169	81.2213	1.44497	0.109099	-1.03829	0.0627632	-2.48326	9.92763e-05
Contig10053	602	1	10.9488	6.59118	3	18.0967	10.8942	2	10.3784	6.24779	-0.724957	0.632664	0.077189	0.962872	0.802146	0.537766
Contig10054	1210	11	59.9198	72.5029	22	66.0257	79.8911	0	0	0	-0.139995	0.782065	5.53662	1.71005e-05	5.67662	3.89189e-07
Contig10055	1413	0	0	0	5	12.85	18.1571	2	4.42165	6.24779	-2.46192	0.120931	NA	NA	1.53911	0.17915
Contig10056	836	8	63.0735	52.7294	4	17.3752	14.5256	18	67.2609	56.2301	1.86001	0.0266726	-0.092736	0.870587	-1.95274	0.005239
Contig10057	1521	5	21.6672	32.9559	18	42.9753	65.3654	9	18.4846	28.1151	-0.987992	0.127373	0.229192	0.76339	1.21718	0.0330545
Contig10058	365	7	126.406	46.1382	12	119.389	43.5769	77	659.014	240.54	0.0823978	0.900546	-2.38224	5.844e-09	-2.46464	2.55992e-11
Contig10059	160	0	0	0	2	45.3926	7.26282	0	0	0	NA	NA	NA	NA	NA	NA
Contig1006	1472	4	17.9108	26.3647	4	9.86797	14.5256	7	14.8555	21.8673	0.860005	0.388857	0.269834	0.752935	-0.590171	0.505193
Contig10060	631	0	0	0	25	143.875	90.7853	25	123.768	78.0974	-4.78385	6.59514e-06	-4.56667	1.33398e-05	0.217184	0.594022
Contig10061	839	0	0	0	4	17.313	14.5256	0	0	0	NA	NA	NA	NA	NA	NA
Contig10062	582	0	0	0	10	62.3954	36.3141	0	0	0	-3.46192	0.00950173	NA	NA	4.53911	0.000863788
Contig10063	919	11	78.8933	72.5029	10	39.5148	36.3141	0	0	0	0.997509	0.105571	5.53662	1.71005e-05	4.53911	0.000863788
Contig10064	618	0	0	0	4	23.5043	14.5256	0	0	0	NA	NA	NA	NA	NA	NA
Contig10065	986	0	0	0	5	18.4149	18.1571	0	0	0	-2.46192	0.120931	NA	NA	3.53911	0.0289427
Contig10066	539	0	0	0	12	80.8478	43.5769	0	0	0	-3.72496	0.00349314	NA	NA	4.80215	0.000225202
Contig10067	759	0	0	0	2	9.56894	7.26282	4	16.4632	12.4956	NA	NA	NA	NA	-0.782816	0.518157
Contig10068	602	2	21.8976	13.1824	3	18.0967	10.8942	1	5.1892	3.1239	0.275043	0.829258	2.07719	0.210324	1.80215	0.244377
Contig10069	623	1	10.5797	6.59118	9	52.4602	32.6827	16	80.2285	49.9823	-2.30992	0.0450309	-2.92281	0.00303264	-0.612891	0.297367
Contig1007	986	3	20.0543	19.7735	2	7.36595	7.26282	3	9.50476	9.37169	1.44497	0.257231	1.07719	0.344073	-0.367779	0.777544
Contig10070	641	0	0	0	4	22.6609	14.5256	4	19.4939	12.4956	NA	NA	NA	NA	0.217184	0.831172
Contig10071	632	0	0	0	5	28.7295	18.1571	0	0	0	-2.46192	0.120931	NA	NA	3.53911	0.0289427
Contig10072	680	0	0	0	2	10.6806	7.26282	0	0	0	NA	NA	NA	NA	NA	NA
Contig10073	480	0	0	0	6	45.3926	21.7885	0	0	0	-2.72496	0.0723947	NA	NA	3.80215	0.0140478
Contig10074	648	0	0	0	1	5.60403	3.63141	1	4.82083	3.1239	NA	NA	NA	NA	0.217184	0.915107
Contig10075	1737	0	0	0	1	2.09062	3.63141	1	1.79844	3.1239	NA	NA	NA	NA	0.217184	0.915107
Contig10076	864	0	0	0	2	8.40605	7.26282	0	0	0	NA	NA	NA	NA	NA	NA
Contig10077	592	0	0	0	9	55.2073	32.6827	2	10.5537	6.24779	-3.30992	0.0157299	NA	NA	2.38711	0.0158071
Contig10078	761	0	0	0	4	19.0876	14.5256	1	4.10499	3.1239	NA	NA	NA	NA	2.21718	0.1238
Contig10079	564	5	58.4324	32.9559	22	141.651	79.8911	20	110.776	62.4779	-1.2775	0.0382005	-0.922811	0.138906	0.354687	0.425248
Contig1008	413	45	718.167	296.603	0	0	0	4	30.2557	12.4956	7.35186	1.04328e-15	4.56904	2.1183e-17	NA	NA
Contig10080	1278	0	0	0	38	107.976	137.994	0	0	0	-5.38792	1.74575e-08	NA	NA	6.46511	3.47007e-11
Contig10081	566	1	11.6452	6.59118	2	12.8318	7.26282	0	0	0	-0.139995	0.93353	NA	NA	NA	NA
Contig10082	820	0	0	0	6	26.5713	21.7885	4	15.2385	12.4956	-2.72496	0.0723947	NA	NA	0.802146	0.383517
Contig10083	610	0	0	0	96	571.501	348.616	0	0	0	-6.72496	7.45014e-19	NA	NA	7.80215	6.78231e-24
Contig10084	928	8	56.8205	52.7294	2	7.82632	7.26282	0	0	0	2.86001	0.00416204	5.07719	0.000271376	NA	NA
Contig10085	1839	0	0	0	4	7.89867	14.5256	2	3.39739	6.24779	NA	NA	NA	NA	1.21718	0.31502
Contig10086	936	0	0	0	7	27.158	25.4199	1	3.3375	3.1239	-2.94735	0.0434241	NA	NA	3.02454	0.0157488
Contig10087	1230	0	0	0	5	14.7618	18.1571	0	0	0	-2.46192	0.120931	NA	NA	3.53911	0.0289427
Contig10088	1764	1	3.73649	6.59118	3	6.17587	10.8942	8	14.1673	24.9912	-0.724957	0.632664	-1.92281	0.101027	-1.19785	0.193148
Contig10089	1003	1	6.57146	6.59118	24	86.8932	87.1539	2	6.22911	6.24779	-3.72496	3.62081e-05	0.077189	0.962872	3.80215	9.00957e-07
Contig1009	482	1	13.6746	6.59118	3	22.6021	10.8942	6	38.8867	18.7434	-0.724957	0.632664	-1.50777	0.231429	-0.782816	0.4287
Contig10090	471	0	0	0	2	15.42	7.26282	0	0	0	NA	NA	NA	NA	NA	NA
Contig10091	399	0	0	0	4	36.4051	14.5256	9	70.4638	28.1151	NA	NA	-3.09274	0.0223544	-0.952741	0.252019
Contig10092	1963	79	265.259	520.703	247	456.933	896.959	174	276.902	543.558	-0.784581	3.36606e-06	-0.0619737	0.733566	0.722607	3.24782e-07
Contig10093	620	0	0	0	2	11.7142	7.26282	1	5.03854	3.1239	NA	NA	NA	NA	1.21718	0.477419
Contig10094	2185	7	21.1159	46.1382	14	23.2676	50.8398	3	4.2891	9.37169	-0.139995	0.825349	2.29958	0.0125466	2.43958	0.00230147
Contig10095	1156	0	0	0	2	6.28272	7.26282	0	0	0	NA	NA	NA	NA	NA	NA
Contig10096	533	0	0	0	2	13.6263	7.26282	0	0	0	NA	NA	NA	NA	NA	NA
Contig10097	797	5	41.3499	32.9559	6	27.3381	21.7885	13	50.9544	40.6107	0.596971	0.48397	-0.301323	0.664374	-0.898294	0.190092
Contig10098	694	6	56.9842	39.5471	5	26.1629	18.1571	7	31.509	21.8673	1.12304	0.187928	0.854797	0.269796	-0.268243	0.748787
Contig10099	764	3	25.8816	19.7735	5	23.7658	18.1571	3	12.2666	9.37169	0.12304	0.903447	1.07719	0.344073	0.954149	0.35671
Contig101	368	11	197.019	72.5029	0	0	0	10	84.8885	31.239	5.31944	4.48269e-05	1.21469	0.0460501	-4.10474	0.00258938
Contig1010	532	1	12.3894	6.59118	6	40.9558	21.7885	0	0	0	-1.72496	0.176218	NA	NA	3.80215	0.0140478
Contig10100	406	2	32.4688	13.1824	1	8.94436	3.63141	29	223.135	90.593	1.86001	0.267807	-2.78079	9.95544e-05	-4.6408	1.25071e-07
Contig10101	541	1	12.1833	6.59118	25	167.81	90.7853	2	11.5486	6.24779	-3.78385	2.2474e-05	0.077189	0.962872	3.86104	4.67046e-07
Contig10102	1237	0	0	0	1	2.93566	3.63141	1	2.52538	3.1239	NA	NA	NA	NA	0.217184	0.915107
Contig10103	762	0	0	0	2	9.53126	7.26282	3	12.2988	9.37169	NA	NA	NA	NA	-0.367779	0.777544
Contig10104	675	0	0	0	3	16.1396	10.8942	1	4.628	3.1239	NA	NA	NA	NA	1.80215	0.244377
Contig10105	684	4	38.5449	26.3647	2	10.6182	7.26282	11	50.2381	34.3629	1.86001	0.117084	-0.382243	0.617608	-2.24225	0.0171482
Contig10106	1421	0	0	0	1	2.55553	3.63141	5	10.9919	15.6195	NA	NA	-2.24474	0.15232	-2.10474	0.122398
Contig10107	516	0	0	0	3	21.1129	10.8942	3	18.1622	9.37169	NA	NA	NA	NA	0.217184	0.853515
Contig10108	877	0	0	0	4	16.5629	14.5256	1	3.56203	3.1239	NA	NA	NA	NA	2.21718	0.1238
Contig10109	1448	13	59.1749	85.6853	118	295.93	428.507	29	62.5642	90.593	-2.3222	3.30431e-13	-0.0803523	0.857499	2.24185	3.8713e-17
Contig1011	623	2436	25772.2	16056.1	0	0	0	36	180.514	112.46	13.1103	0	7.15756	0	-5.95274	1.76418e-09
Contig10110	573	3	34.5088	19.7735	6	38.0253	21.7885	4	21.8073	12.4956	-0.139995	0.885137	0.662152	0.53199	0.802146	0.383517
Contig10111	1062	5	31.0319	32.9559	5	17.097	18.1571	16	47.0644	49.9823	0.860005	0.335346	-0.600883	0.362123	-1.46089	0.0319948
Contig10112	1421	0	0	0	2	5.11107	7.26282	4	8.79352	12.4956	NA	NA	NA	NA	-0.782816	0.518157
Contig10113	2548	1	2.5868	6.59118	3	4.2756	10.8942	1	1.22602	3.1239	-0.724957	0.632664	1.07719	0.58489	1.80215	0.244377
Contig10114	928	0	0	0	37	144.787	134.362	0	0	0	-5.34945	2.72799e-08	NA	NA	6.42664	6.07362e-11
Contig10115	2854	0	0	0	3	3.81718	10.8942	0	0	0	NA	NA	NA	NA	NA	NA
Contig10116	1103	0	0	0	1	3.2923	3.63141	4	11.3287	12.4956	NA	NA	NA	NA	-1.78282	0.215898
Contig10117	708	0	0	0	1	5.12911	3.63141	8	35.2983	24.9912	NA	NA	-2.92281	0.0360693	-2.78282	0.0216118
Contig10118	384	0	0	0	4	37.8272	14.5256	0	0	0	NA	NA	NA	NA	NA	NA
Contig10119	1166	3	16.9584	19.7735	16	49.8307	58.1026	18	48.2248	56.2301	-1.55503	0.0403094	-1.50777	0.0381962	0.0472587	0.923872
Contig1012	483	2	27.2927	13.1824	0	0	0	1	6.4677	3.1239	NA	NA	2.07719	0.210324	NA	NA
Contig10120	2581	0	0	0	3	4.22094	10.8942	0	0	0	NA	NA	NA	NA	NA	NA
Contig10121	471	0	0	0	1	7.71	3.63141	1	6.63248	3.1239	NA	NA	NA	NA	0.217184	0.915107
Contig10122	917	0	0	0	2	7.9202	7.26282	0	0	0	NA	NA	NA	NA	NA	NA
Contig10123	973	0	0	0	6	22.3931	21.7885	0	0	0	-2.72496	0.0723947	NA	NA	3.80215	0.0140478
Contig10124	351	1	18.7783	6.59118	1	10.3459	3.63141	1	8.89999	3.1239	0.860005	0.666583	1.07719	0.58489	0.217184	0.915107
Contig10125	339	1	19.443	6.59118	1	10.7121	3.63141	2	18.4301	6.24779	0.860005	0.666583	0.077189	0.962872	-0.782816	0.647726
Contig10126	566	0	0	0	2	12.8318	7.26282	0	0	0	NA	NA	NA	NA	NA	NA
Contig10127	662	0	0	0	1	5.48552	3.63141	1	4.71888	3.1239	NA	NA	NA	NA	0.217184	0.915107
Contig10128	470	9	126.214	59.3206	2	15.4528	7.26282	4	26.5864	12.4956	3.02993	0.00176844	2.24711	0.00524929	-0.782816	0.518157
Contig10129	544	1	12.1161	6.59118	4	26.7016	14.5256	6	34.4547	18.7434	-1.13999	0.419278	-1.50777	0.231429	-0.367779	0.68949
Contig1013	1137	1	5.79699	6.59118	0	0	0	5	13.7375	15.6195	NA	NA	-1.24474	0.34522	-3.10474	0.0553418
Contig10130	737	2	17.8865	13.1824	10	49.2729	36.3141	14	59.3413	43.7346	-1.46192	0.121423	-1.73017	0.0435599	-0.268243	0.650627
Contig10131	1206	0	0	0	3	9.03336	10.8942	13	33.6738	40.6107	NA	NA	-3.62325	0.00334823	-1.89829	0.0198904
Contig10132	436	1	15.1174	6.59118	2	16.6579	7.26282	2	14.3298	6.24779	-0.139995	0.93353	0.077189	0.962872	0.217184	0.88017
Contig10133	890	0	0	0	3	12.2407	10.8942	0	0	0	NA	NA	NA	NA	NA	NA
Contig10134	790	2	16.6865	13.1824	5	22.9836	18.1571	2	7.9086	6.24779	-0.461923	0.680693	1.07719	0.439804	1.53911	0.17915
Contig10135	491	8	107.392	52.7294	12	88.7514	43.5769	39	248.13	121.832	0.275043	0.666239	-1.20821	0.0100195	-1.48326	0.00070856
Contig10136	1471	0	0	0	3	7.40601	10.8942	0	0	0	NA	NA	NA	NA	NA	NA
Contig10137	764	0	0	0	3	14.2595	10.8942	1	4.08887	3.1239	NA	NA	NA	NA	1.80215	0.244377
Contig10138	489	0	0	0	186	1381.27	675.443	0	0	0	-7.67915	6.72723e-33	NA	NA	8.75634	1.23729e-40
Contig10139	1021	0	0	0	2	7.11344	7.26282	0	0	0	NA	NA	NA	NA	NA	NA
Contig1014	1831	1	3.59977	6.59118	0	0	0	1	1.70612	3.1239	NA	NA	1.07719	0.58489	NA	NA
Contig10140	1106	0	0	0	10	32.8337	36.3141	0	0	0	-3.46192	0.00950173	NA	NA	4.53911	0.000863788
Contig10141	1235	20	106.74	131.824	103	302.863	374.035	33	83.4725	103.089	-1.50457	3.80253e-07	0.354723	0.361869	1.85929	3.19852e-12
Contig10142	585	0	0	0	1	6.20754	3.63141	2	10.68	6.24779	NA	NA	NA	NA	-0.782816	0.647726
Contig10143	644	1	10.2347	6.59118	1	5.63884	3.63141	0	0	0	0.860005	0.666583	NA	NA	NA	NA
Contig10144	1772	5	18.5981	32.9559	1	2.04933	3.63141	2	3.52584	6.24779	3.18193	0.0171394	2.39912	0.0305023	-0.782816	0.647726
Contig10145	644	1	10.2347	6.59118	4	22.5554	14.5256	6	29.1046	18.7434	-1.13999	0.419278	-1.50777	0.231429	-0.367779	0.68949
Contig10146	816	0	0	0	1	4.45026	3.63141	2	7.65661	6.24779	NA	NA	NA	NA	-0.782816	0.647726
Contig10147	526	0	0	0	2	13.8076	7.26282	1	5.93897	3.1239	NA	NA	NA	NA	1.21718	0.477419
Contig10148	484	0	0	0	4	30.0117	14.5256	0	0	0	NA	NA	NA	NA	NA	NA
Contig10149	231	0	0	0	3	47.1612	10.8942	0	0	0	NA	NA	NA	NA	NA	NA
Contig1015	852	6	46.4167	39.5471	0	0	0	1	3.66655	3.1239	4.44497	0.00338231	3.66215	0.0036542	NA	NA
Contig10150	1354	5	24.3396	32.9559	16	42.9118	58.1026	13	29.9931	40.6107	-0.818067	0.220309	-0.301323	0.664374	0.516744	0.335436
Contig10151	491	0	0	0	3	22.1879	10.8942	1	6.36232	3.1239	NA	NA	NA	NA	1.80215	0.244377
Contig10152	726	7	63.5513	46.1382	5	25.0097	18.1571	0	0	0	1.34543	0.101117	4.88454	0.000703981	3.53911	0.0289427
Contig10153	917	0	0	0	3	11.8803	10.8942	0	0	0	NA	NA	NA	NA	NA	NA
Contig10154	667	35	345.864	230.691	175	952.769	635.497	20	93.6701	62.4779	-1.46192	9.14926e-11	1.88454	8.83377e-07	3.34647	1.35566e-36
Contig10155	646	0	0	0	54	303.555	196.096	0	0	0	-5.89488	1.67458e-11	NA	NA	6.97207	6.15823e-15
Contig10156	548	0	0	0	5	33.1333	18.1571	0	0	0	-2.46192	0.120931	NA	NA	3.53911	0.0289427
Contig10157	1138	0	0	0	2	6.38209	7.26282	0	0	0	NA	NA	NA	NA	NA	NA
Contig10158	572	0	0	0	2	12.6972	7.26282	0	0	0	NA	NA	NA	NA	NA	NA
Contig10159	726	0	0	0	16	80.0311	58.1026	0	0	0	-4.13999	0.000486427	NA	NA	5.21718	1.65774e-05
Contig1016	4206	14	21.9392	92.2765	16	13.8142	58.1026	4	2.9709	12.4956	0.66736	0.19585	2.88454	6.2912e-05	2.21718	0.00208351
Contig10160	2211	1	2.98108	6.59118	1	1.64243	3.63141	0	0	0	0.860005	0.666583	NA	NA	NA	NA
Contig10161	434	4	60.7482	26.3647	10	83.6731	36.3141	10	71.9792	31.239	-0.461923	0.560581	-0.244739	0.754946	0.217184	0.736041
Contig10162	432	0	0	0	1	8.40605	3.63141	2	14.4625	6.24779	NA	NA	NA	NA	-0.782816	0.647726
Contig10163	871	0	0	0	1	4.16924	3.63141	4	14.3463	12.4956	NA	NA	NA	NA	-1.78282	0.215898
Contig10164	637	1	10.3472	6.59118	3	17.1024	10.8942	7	34.3285	21.8673	-0.724957	0.632664	-1.73017	0.153538	-1.00521	0.290884
Contig10165	2203	0	0	0	1	1.64839	3.63141	1	1.41802	3.1239	NA	NA	NA	NA	0.217184	0.915107
Contig10166	60	0	0	0	115	6960.21	417.612	3	156.195	9.37169	-6.98548	5.58431e-22	NA	NA	5.47771	4.76438e-31
Contig10167	587	0	0	0	1	6.18639	3.63141	2	10.6436	6.24779	NA	NA	NA	NA	-0.782816	0.647726
Contig10168	548	1	12.0277	6.59118	3	19.88	10.8942	2	11.4011	6.24779	-0.724957	0.632664	0.077189	0.962872	0.802146	0.537766
Contig10169	1104	0	0	0	5	16.4466	18.1571	0	0	0	-2.46192	0.120931	NA	NA	3.53911	0.0289427
Contig1017	1267	3	15.6066	19.7735	1	2.86615	3.63141	3	7.39676	9.37169	2.44497	0.106957	1.07719	0.344073	-1.36778	0.376949
Contig10170	748	1	8.81173	6.59118	2	9.70966	7.26282	3	12.529	9.37169	-0.139995	0.93353	-0.507773	0.734694	-0.367779	0.777544
Contig10171	520	0	0	0	2	13.967	7.26282	0	0	0	NA	NA	NA	NA	NA	NA
Contig10172	1735	1	3.79895	6.59118	4	8.37213	14.5256	1	1.80052	3.1239	-1.13999	0.419278	1.07719	0.58489	2.21718	0.1238
Contig10173	1696	2	7.77261	13.1824	2	4.28233	7.26282	2	3.68384	6.24779	0.860005	0.542322	1.07719	0.439804	0.217184	0.88017
Contig10174	2122	0	0	0	1	1.71132	3.63141	2	2.94429	6.24779	NA	NA	NA	NA	-0.782816	0.647726
Contig10175	374	0	0	0	4	38.8386	14.5256	1	8.35267	3.1239	NA	NA	NA	NA	2.21718	0.1238
Contig10176	642	0	0	0	1	5.6564	3.63141	1	4.86588	3.1239	NA	NA	NA	NA	0.217184	0.915107
Contig10177	507	0	0	0	1	7.16255	3.63141	2	12.3231	6.24779	NA	NA	NA	NA	-0.782816	0.647726
Contig10178	637	1	10.3472	6.59118	6	34.2048	21.7885	11	53.9448	34.3629	-1.72496	0.176218	-2.38224	0.0278003	-0.657285	0.357813
Contig10179	2647	1	2.49006	6.59118	1	1.3719	3.63141	0	0	0	0.860005	0.666583	NA	NA	NA	NA
Contig1018	1055	1	6.24756	6.59118	6	20.6526	21.7885	1	2.96104	3.1239	-1.72496	0.176218	1.07719	0.58489	2.80215	0.0313532
Contig10180	490	23	309.382	151.597	15	111.166	54.4712	1	6.3753	3.1239	1.47668	0.0014305	5.60075	4.97329e-10	4.12407	6.78754e-05
Contig10181	980	0	0	0	1	3.70552	3.63141	1	3.18765	3.1239	NA	NA	NA	NA	0.217184	0.915107
Contig10182	1294	0	0	0	6	16.8381	21.7885	7	16.899	21.8673	-2.72496	0.0723947	-2.73017	0.0582647	-0.00520874	0.994807
Contig10183	1168	0	0	0	1	3.10909	3.63141	1	2.67457	3.1239	NA	NA	NA	NA	0.217184	0.915107
Contig10184	801	0	0	0	2	9.0672	7.26282	0	0	0	NA	NA	NA	NA	NA	NA
Contig10185	645	0	0	0	1	5.6301	3.63141	2	9.6865	6.24779	NA	NA	NA	NA	-0.782816	0.647726
Contig10186	532	0	0	0	5	34.1298	18.1571	1	5.87199	3.1239	-2.46192	0.120931	NA	NA	2.53911	0.0623789
Contig10187	715	0	0	0	3	15.2367	10.8942	0	0	0	NA	NA	NA	NA	NA	NA
Contig10188	963	4	27.3777	26.3647	5	18.8547	18.1571	16	51.9028	49.9823	0.538077	0.568635	-0.922811	0.185623	-1.46089	0.0319948
Contig10189	527	0	0	0	1	6.89072	3.63141	3	17.7831	9.37169	NA	NA	NA	NA	-1.36778	0.376949
Contig1019	363	13	236.048	85.6853	10	100.039	36.3141	3	25.8173	9.37169	1.23852	0.0361572	3.19267	5.20929e-05	1.95415	0.0247845
Contig10190	1864	0	0	0	1	1.94818	3.63141	7	11.7314	21.8673	NA	NA	-2.73017	0.0582647	-2.59017	0.0386492
Contig10191	2885	4	9.13855	26.3647	6	7.55233	21.7885	15	16.2421	46.8585	0.275043	0.76038	-0.829702	0.241584	-1.10474	0.0948905
Contig10192	637	1	10.3472	6.59118	3	17.1024	10.8942	13	63.753	40.6107	-0.724957	0.632664	-2.62325	0.0115371	-1.89829	0.0198904
Contig10193	742	0	0	0	2	9.78817	7.26282	0	0	0	NA	NA	NA	NA	NA	NA
Contig10194	669	3	29.5568	19.7735	2	10.8562	7.26282	1	4.6695	3.1239	1.44497	0.257231	2.66215	0.0756147	1.21718	0.477419
Contig10195	294	0	0	0	4	49.407	14.5256	0	0	0	NA	NA	NA	NA	NA	NA
Contig10196	545	0	0	0	1	6.66314	3.63141	4	22.9277	12.4956	NA	NA	NA	NA	-1.78282	0.215898
Contig10197	1023	1	6.44299	6.59118	11	39.0474	39.9455	5	15.2683	15.6195	-2.59943	0.0177102	-1.24474	0.34522	1.35469	0.0701785
Contig10198	824	35	279.965	230.691	67	295.273	243.305	30	113.734	93.7169	-0.0768008	0.788873	1.29958	0.00017559	1.37638	6.07616e-06
Contig10199	1142	3	17.3148	19.7735	2	6.35974	7.26282	3	8.20638	9.37169	1.44497	0.257231	1.07719	0.344073	-0.367779	0.777544
Contig102	850	4	31.0173	26.3647	1	4.27225	3.63141	4	14.7007	12.4956	2.86001	0.0427357	1.07719	0.274605	-1.78282	0.215898
Contig1020	404	1	16.3148	6.59118	7	62.9205	25.4199	13	100.521	40.6107	-1.94735	0.112545	-2.62325	0.0115371	-0.675901	0.305528
Contig10200	465	6	85.0474	39.5471	15	117.142	54.4712	2	13.4361	6.24779	-0.461923	0.475981	2.66215	0.0119822	3.12407	0.000332399
Contig10201	710	0	0	0	4	20.4587	14.5256	0	0	0	NA	NA	NA	NA	NA	NA
Contig10202	491	0	0	0	11	81.3555	39.9455	1	6.36232	3.1239	-3.59943	0.00575391	NA	NA	3.67662	0.00101468
Contig10203	1500	0	0	0	3	7.26282	10.8942	0	0	0	NA	NA	NA	NA	NA	NA
Contig10204	563	13	152.194	85.6853	2	12.9002	7.26282	21	116.522	65.6018	3.56045	5.6298e-05	0.385311	0.427034	-3.17513	7.26662e-05
Contig10205	428	2	30.7999	13.1824	7	59.3922	25.4199	1	7.29882	3.1239	-0.94735	0.358597	2.07719	0.210324	3.02454	0.0157488
Contig10206	1708	13	50.167	85.6853	4	8.50448	14.5256	27	49.3824	84.3452	2.56045	0.000571881	0.0227412	0.960187	-2.5377	5.93435e-05
Contig10207	1196	0	0	0	2	6.07259	7.26282	0	0	0	NA	NA	NA	NA	NA	NA
Contig10208	820	0	0	0	203	898.996	737.177	0	0	0	-7.80533	2.25522e-35	NA	NA	8.88252	1.49551e-43
Contig10209	778	2	16.9439	13.1824	26	121.358	94.4167	13	52.1988	40.6107	-2.84043	0.000132758	-1.62325	0.0630525	1.21718	0.0104169
Contig1021	755	4	34.9201	26.3647	0	0	0	1	4.13761	3.1239	NA	NA	3.07719	0.0273239	NA	NA
Contig10210	428	2	30.7999	13.1824	4	33.9384	14.5256	7	51.0918	21.8673	-0.139995	0.906106	-0.730166	0.473841	-0.590171	0.505193
Contig10211	1268	3	15.5943	19.7735	3	8.59167	10.8942	2	4.92728	6.24779	0.860005	0.45552	1.66215	0.187098	0.802146	0.537766
Contig10212	719	2	18.3343	13.1824	4	20.2026	14.5256	0	0	0	-0.139995	0.906106	NA	NA	NA	NA
Contig10213	1030	0	0	0	4	14.1026	14.5256	7	21.2304	21.8673	NA	NA	-2.73017	0.0582647	-0.590171	0.505193
Contig10214	2386	0	0	0	2	3.04393	7.26282	0	0	0	NA	NA	NA	NA	NA	NA
Contig10215	361	4	73.0324	26.3647	7	70.4152	25.4199	3	25.9604	9.37169	0.0526504	0.951618	1.49223	0.159002	1.43958	0.130387
Contig10216	685	3	28.8665	19.7735	2	10.6027	7.26282	1	4.56043	3.1239	1.44497	0.257231	2.66215	0.0756147	1.21718	0.477419
Contig10217	580	0	0	0	5	31.3053	18.1571	2	10.7721	6.24779	-2.46192	0.120931	NA	NA	1.53911	0.17915
Contig10218	1044	0	0	0	4	13.9135	14.5256	0	0	0	NA	NA	NA	NA	NA	NA
Contig10219	656	0	0	0	2	11.0714	7.26282	0	0	0	NA	NA	NA	NA	NA	NA
Contig1022	439	13	195.183	85.6853	30	248.16	108.942	51	362.913	159.319	-0.346446	0.440513	-0.894797	0.0212974	-0.548351	0.0922993
Contig10220	421	0	0	0	6	51.7541	21.7885	17	126.143	53.1062	-2.72496	0.0723947	-4.01027	0.000515743	-1.28532	0.0449738
Contig10221	715	0	0	0	8	40.6312	29.0513	0	0	0	-3.13999	0.0261045	NA	NA	4.21718	0.00341943
Contig10222	1598	0	0	0	6	13.6348	21.7885	0	0	0	-2.72496	0.0723947	NA	NA	3.80215	0.0140478
Contig10223	724	1	9.10383	6.59118	4	20.063	14.5256	1	4.31477	3.1239	-1.13999	0.419278	1.07719	0.58489	2.21718	0.1238
Contig10224	680	4	38.7716	26.3647	2	10.6806	7.26282	13	59.7216	40.6107	1.86001	0.117084	-0.623251	0.396026	-2.48326	0.00591808
Contig10225	458	0	0	0	3	23.7865	10.8942	2	13.6415	6.24779	NA	NA	NA	NA	0.802146	0.537766
Contig10226	820	0	0	0	1	4.42855	3.63141	2	7.61926	6.24779	NA	NA	NA	NA	-0.782816	0.647726
Contig10227	776	2	16.9876	13.1824	5	23.3983	18.1571	8	32.2051	24.9912	-0.461923	0.680693	-0.922811	0.349302	-0.460888	0.56942
Contig10228	793	0	0	0	2	9.15867	7.26282	0	0	0	NA	NA	NA	NA	NA	NA
Contig10229	1123	0	0	0	145	468.882	526.555	0	0	0	-7.3199	1.00931e-26	NA	NA	8.39709	2.57392e-33
Contig1023	995	2	13.2486	13.1824	0	0	0	3	9.41878	9.37169	NA	NA	0.492227	0.696042	NA	NA
Contig10230	518	1	12.7243	6.59118	7	49.0731	25.4199	25	150.767	78.0974	-1.94735	0.112545	-3.56667	5.24531e-05	-1.61932	0.00384196
Contig10231	674	0	0	0	3	16.1636	10.8942	0	0	0	NA	NA	NA	NA	NA	NA
Contig10232	735	0	0	0	2	9.88139	7.26282	0	0	0	NA	NA	NA	NA	NA	NA
Contig10233	840	5	39.2332	32.9559	1	4.32311	3.63141	0	0	0	3.18193	0.0171394	4.39912	0.00502936	NA	NA
Contig10234	1845	0	0	0	3	5.90473	10.8942	0	0	0	NA	NA	NA	NA	NA	NA
Contig10235	637	0	0	0	1	5.7008	3.63141	1	4.90408	3.1239	NA	NA	NA	NA	0.217184	0.915107
Contig10236	1236	0	0	0	6	17.6282	21.7885	9	22.7468	28.1151	-2.72496	0.0723947	-3.09274	0.0223544	-0.367779	0.624597
Contig10237	436	0	0	0	2	16.6579	7.26282	0	0	0	NA	NA	NA	NA	NA	NA
Contig10238	897	4	29.3921	26.3647	1	4.0484	3.63141	0	0	0	2.86001	0.0427357	NA	NA	NA	NA
Contig10239	825	0	0	0	3	13.2051	10.8942	0	0	0	NA	NA	NA	NA	NA	NA
Contig1024	1455	1	4.53002	6.59118	0	0	0	1	2.14701	3.1239	NA	NA	1.07719	0.58489	NA	NA
Contig10240	813	0	0	0	1	4.46668	3.63141	10	38.4243	31.239	NA	NA	-3.24474	0.0138733	-3.10474	0.00673036
Contig10241	598	22	242.485	145.006	41	248.976	148.888	82	428.36	256.16	-0.0381151	0.916652	-0.820931	0.00665997	-0.782816	0.00343333
Contig10242	1669	4	15.7967	26.3647	3	6.5274	10.8942	16	29.9475	49.9823	1.27504	0.234485	-0.922811	0.185623	-2.19785	0.00451868
Contig10243	1659	0	0	0	2	4.37783	7.26282	13	24.479	40.6107	NA	NA	-3.62325	0.00334823	-2.48326	0.00591808
Contig10244	468	6	84.5023	39.5471	1	7.75943	3.63141	2	13.35	6.24779	3.44497	0.0069109	2.66215	0.0119822	-0.782816	0.647726
Contig10245	499	0	0	0	1	7.27738	3.63141	2	12.5206	6.24779	NA	NA	NA	NA	-0.782816	0.647726
Contig10246	512	0	0	0	3	21.2778	10.8942	0	0	0	NA	NA	NA	NA	NA	NA
Contig10247	570	0	0	0	1	6.3709	3.63141	2	10.961	6.24779	NA	NA	NA	NA	-0.782816	0.647726
Contig10248	746	0	0	0	2	9.73569	7.26282	2	8.37506	6.24779	NA	NA	NA	NA	0.217184	0.88017
Contig10249	461	0	0	0	2	15.7545	7.26282	0	0	0	NA	NA	NA	NA	NA	NA
Contig1025	671	1	9.82291	6.59118	4	21.6478	14.5256	2	9.31117	6.24779	-1.13999	0.419278	0.077189	0.962872	1.21718	0.31502
Contig10250	390	3	50.7014	19.7735	5	46.5566	18.1571	8	64.0799	24.9912	0.12304	0.903447	-0.337848	0.70453	-0.460888	0.56942
Contig10251	729	1	9.04139	6.59118	1	4.98136	3.63141	5	21.4259	15.6195	0.860005	0.666583	-1.24474	0.34522	-2.10474	0.122398
Contig10252	711	3	27.8109	19.7735	18	91.9345	65.3654	3	13.181	9.37169	-1.72496	0.0191492	1.07719	0.344073	2.80215	0.000192718
Contig10253	875	0	0	0	3	12.4506	10.8942	0	0	0	NA	NA	NA	NA	NA	NA
Contig10254	602	2	21.8976	13.1824	3	18.0967	10.8942	1	5.1892	3.1239	0.275043	0.829258	2.07719	0.210324	1.80215	0.244377
Contig10255	1042	20	126.51	131.824	26	90.611	94.4167	34	101.931	106.212	0.481494	0.249343	0.311654	0.419606	-0.169839	0.64942
Contig10256	586	0	0	0	3	18.5908	10.8942	0	0	0	NA	NA	NA	NA	NA	NA
Contig10257	2896	3	6.82788	19.7735	2	2.50788	7.26282	9	9.70824	28.1151	1.44497	0.257231	-0.507773	0.55722	-1.95274	0.0483591
Contig10258	578	1	11.4034	6.59118	1	6.28272	3.63141	0	0	0	0.860005	0.666583	NA	NA	NA	NA
Contig10259	1100	0	0	0	3	9.90385	10.8942	1	2.83991	3.1239	NA	NA	NA	NA	1.80215	0.244377
Contig1026	509	2	25.8985	13.1824	0	0	0	3	18.412	9.37169	NA	NA	0.492227	0.696042	NA	NA
Contig10260	582	7	79.2753	46.1382	2	12.4791	7.26282	22	118.085	68.7257	2.66736	0.00974237	-0.574888	0.304411	-3.24225	4.15594e-05
Contig10261	600	0	0	0	1	6.05235	3.63141	5	26.0325	15.6195	NA	NA	-2.24474	0.15232	-2.10474	0.122398
Contig10262	807	0	0	0	1	4.49989	3.63141	1	3.871	3.1239	NA	NA	NA	NA	0.217184	0.915107
Contig10263	505	1	13.0518	6.59118	1	7.19091	3.63141	5	30.9297	15.6195	0.860005	0.666583	-1.24474	0.34522	-2.10474	0.122398
Contig10264	824	1	7.999	6.59118	1	4.40705	3.63141	0	0	0	0.860005	0.666583	NA	NA	NA	NA
Contig10265	1092	7	42.2511	46.1382	74	246.085	268.724	3	8.58213	9.37169	-2.54209	1.23254e-09	2.29958	0.0125466	4.84167	4.59281e-20
Contig10266	966	0	0	0	2	7.51845	7.26282	0	0	0	NA	NA	NA	NA	NA	NA
Contig10267	529	0	0	0	1	6.86467	3.63141	2	11.8106	6.24779	NA	NA	NA	NA	-0.782816	0.647726
Contig10268	384	0	0	0	2	18.9136	7.26282	0	0	0	NA	NA	NA	NA	NA	NA
Contig10269	412	0	0	0	1	8.81411	3.63141	7	53.0759	21.8673	NA	NA	-2.73017	0.0582647	-2.59017	0.0386492
Contig1027	657	4	40.1289	26.3647	0	0	0	7	33.2835	21.8673	NA	NA	0.269834	0.752935	-3.59017	0.0159424
Contig10270	2051	3	9.64092	19.7735	3	5.31167	10.8942	1	1.52311	3.1239	0.860005	0.45552	2.66215	0.0756147	1.80215	0.244377
Contig10271	768	0	0	0	17	80.3828	61.734	11	44.7433	34.3629	-4.22746	0.000298951	-3.38224	0.00862313	0.845215	0.124997
Contig10272	942	1	6.997	6.59118	7	26.985	25.4199	0	0	0	-1.94735	0.112545	NA	NA	4.02454	0.00689571
Contig10273	1040	0	0	0	2	6.98348	7.26282	0	0	0	NA	NA	NA	NA	NA	NA
Contig10274	758	3	26.0864	19.7735	8	38.3262	29.0513	19	78.3035	59.354	-0.555032	0.538258	-1.58578	0.0271301	-1.03074	0.0756637
Contig10275	786	0	0	0	6	27.7207	21.7885	0	0	0	-2.72496	0.0723947	NA	NA	3.80215	0.0140478
Contig10276	619	0	0	0	5	29.3329	18.1571	1	5.04668	3.1239	-2.46192	0.120931	NA	NA	2.53911	0.0623789
Contig10277	994	0	0	0	1	3.65333	3.63141	1	3.14275	3.1239	NA	NA	NA	NA	0.217184	0.915107
Contig10278	838	0	0	0	12	52.0011	43.5769	0	0	0	-3.72496	0.00349314	NA	NA	4.80215	0.000225202
Contig10279	616	0	0	0	5	29.4757	18.1571	3	15.2138	9.37169	-2.46192	0.120931	NA	NA	0.954149	0.35671
Contig1028	1001	1	6.58459	6.59118	0	0	0	1	3.12078	3.1239	NA	NA	1.07719	0.58489	NA	NA
Contig10280	498	0	0	0	7	51.0439	25.4199	0	0	0	-2.94735	0.0434241	NA	NA	4.02454	0.00689571
Contig10281	1515	2	8.70122	13.1824	6	14.3818	21.7885	13	26.8057	40.6107	-0.724957	0.499059	-1.62325	0.0630525	-0.898294	0.190092
Contig10282	894	1	7.37268	6.59118	1	4.06198	3.63141	3	10.4829	9.37169	0.860005	0.666583	-0.507773	0.734694	-1.36778	0.376949
Contig10283	1149	0	0	0	2	6.321	7.26282	0	0	0	NA	NA	NA	NA	NA	NA
Contig10284	683	11	106.154	72.5029	24	127.605	87.1539	64	292.722	199.929	-0.265526	0.591808	-1.46338	0.000131953	-1.19785	0.000232402
Contig10285	661	0	0	0	2	10.9876	7.26282	1	4.72602	3.1239	NA	NA	NA	NA	1.21718	0.477419
Contig10286	576	387	4428.45	2550.79	1439	9072.22	5225.6	766	4154.35	2392.91	-1.03466	1.12413e-45	0.0921782	0.274799	1.12683	4.58223e-72
Contig10287	747	4	35.2941	26.3647	14	68.0586	50.8398	12	50.1831	37.4868	-0.94735	0.194178	-0.507773	0.497909	0.439576	0.437291
Contig10288	596	0	0	0	3	18.2789	10.8942	0	0	0	NA	NA	NA	NA	NA	NA
Contig10289	1060	0	0	0	2	6.85172	7.26282	0	0	0	NA	NA	NA	NA	NA	NA
Contig1029	730	2	18.058	13.1824	7	34.8218	25.4199	2	8.55862	6.24779	-0.94735	0.358597	1.07719	0.439804	2.02454	0.0545877
Contig10290	614	0	0	0	1	5.91435	3.63141	1	5.08778	3.1239	NA	NA	NA	NA	0.217184	0.915107
Contig10291	1091	3	18.1242	19.7735	1	3.32852	3.63141	3	8.59	9.37169	2.44497	0.106957	1.07719	0.344073	-1.36778	0.376949
Contig10292	614	1	10.7348	6.59118	1	5.91435	3.63141	4	20.3511	12.4956	0.860005	0.666583	-0.922811	0.508093	-1.78282	0.215898
Contig10293	666	0	0	0	2	10.9051	7.26282	0	0	0	NA	NA	NA	NA	NA	NA
Contig10294	467	0	0	0	1	7.77604	3.63141	1	6.68929	3.1239	NA	NA	NA	NA	0.217184	0.915107
Contig10295	462	8	114.133	52.7294	3	23.5806	10.8942	14	94.6635	43.7346	2.27504	0.0116461	0.269834	0.656205	-2.00521	0.0122264
Contig10296	719	1	9.16714	6.59118	5	25.2532	18.1571	3	13.0343	9.37169	-1.46192	0.273438	-0.507773	0.734694	0.954149	0.35671
Contig10297	639	0	0	0	3	17.0489	10.8942	0	0	0	NA	NA	NA	NA	NA	NA
Contig10298	1027	0	0	0	1	3.53594	3.63141	1	3.04177	3.1239	NA	NA	NA	NA	0.217184	0.915107
Contig10299	1497	2	8.80585	13.1824	20	48.5159	72.6282	2	4.17354	6.24779	-2.46192	0.00192354	1.07719	0.439804	3.53911	1.25065e-05
Contig103	1028	1	6.41165	6.59118	1	3.5325	3.63141	0	0	0	0.860005	0.666583	NA	NA	NA	NA
Contig1030	977	1	6.74634	6.59118	0	0	0	2	6.39488	6.24779	NA	NA	0.077189	0.962872	NA	NA
Contig10300	407	0	0	0	4	35.6895	14.5256	2	15.3508	6.24779	NA	NA	NA	NA	1.21718	0.31502
Contig10301	486	0	0	0	2	14.9441	7.26282	0	0	0	NA	NA	NA	NA	NA	NA
Contig10302	1320	0	0	0	1	2.75107	3.63141	2	4.73318	6.24779	NA	NA	NA	NA	-0.782816	0.647726
Contig10303	580	1	11.3641	6.59118	3	18.7832	10.8942	4	21.5441	12.4956	-0.724957	0.632664	-0.922811	0.508093	-0.197854	0.856567
Contig10304	585	40	450.679	263.647	45	279.339	163.414	38	202.92	118.708	0.69008	0.0243187	1.15119	0.000266936	0.461109	0.145535
Contig10305	646	0	0	0	2	11.2428	7.26282	0	0	0	NA	NA	NA	NA	NA	NA
Contig10306	1770	1	3.72383	6.59118	2	4.10329	7.26282	0	0	0	-0.139995	0.93353	NA	NA	NA	NA
Contig10307	510	0	0	0	11	78.3246	39.9455	0	0	0	-3.59943	0.00575391	NA	NA	4.67662	0.000439436
Contig10308	869	0	0	0	2	8.35768	7.26282	0	0	0	NA	NA	NA	NA	NA	NA
Contig10309	1624	4	16.2344	26.3647	17	38.0135	61.734	42	80.7904	131.204	-1.22746	0.0774177	-2.31513	2.36966e-05	-1.08767	0.00578491
Contig1031	404	11	179.463	72.5029	2	17.9773	7.26282	2	15.4648	6.24779	3.31944	0.000316306	3.53662	0.000102664	0.217184	0.88017
Contig10310	593	6	66.6898	39.5471	10	61.238	36.3141	35	184.378	109.336	0.12304	0.863786	-1.46713	0.00462121	-1.59017	0.000735538
Contig10311	431	14	214.099	92.2765	19	160.085	68.9968	3	21.7441	9.37169	0.419433	0.396089	3.29958	2.04682e-05	2.88015	0.00010262
Contig10312	2288	0	0	0	2	3.17431	7.26282	0	0	0	NA	NA	NA	NA	NA	NA
Contig10313	819	0	0	0	4	17.7358	14.5256	8	30.5143	24.9912	NA	NA	-2.92281	0.0360693	-0.782816	0.360794
Contig10314	844	0	0	0	4	17.2105	14.5256	0	0	0	NA	NA	NA	NA	NA	NA
Contig10315	1003	5	32.8573	32.9559	24	86.8932	87.1539	26	80.9784	81.2213	-1.40303	0.0199956	-1.30132	0.0258564	0.101706	0.802966
Contig10316	584	2	22.5725	13.1824	2	12.4363	7.26282	0	0	0	0.860005	0.542322	NA	NA	NA	NA
Contig10317	1594	0	0	0	2	4.55635	7.26282	0	0	0	NA	NA	NA	NA	NA	NA
Contig10318	934	1	7.05693	6.59118	1	3.88802	3.63141	3	10.0339	9.37169	0.860005	0.666583	-0.507773	0.734694	-1.36778	0.376949
Contig10319	1144	0	0	0	2	6.34862	7.26282	0	0	0	NA	NA	NA	NA	NA	NA
Contig1032	745	4	35.3889	26.3647	4	19.4975	14.5256	11	46.1247	34.3629	0.860005	0.388857	-0.382243	0.617608	-1.24225	0.11633
Contig10320	923	38	271.359	250.465	63	247.865	228.779	28	94.7661	87.4691	0.130653	0.647026	1.51776	1.10176e-05	1.38711	1.02154e-05
Contig10321	726	0	0	0	38	190.074	137.994	10	43.0289	31.239	-5.38792	1.74575e-08	-3.24474	0.0138733	2.14318	3.40804e-06
Contig10322	842	8	62.624	52.7294	25	107.821	90.7853	21	77.9119	65.6018	-0.783851	0.139729	-0.315128	0.565055	0.468722	0.270775
Contig10323	2163	0	0	0	64	107.448	232.41	0	0	0	-6.13999	2.55341e-13	NA	NA	7.21718	3.59885e-17
Contig10324	321	0	0	0	2	22.6256	7.26282	1	9.73177	3.1239	NA	NA	NA	NA	1.21718	0.477419
Contig10325	729	5	45.207	32.9559	15	74.7204	54.4712	14	59.9925	43.7346	-0.724957	0.285152	-0.408238	0.54929	0.316719	0.553994
Contig10326	795	1	8.29079	6.59118	4	18.2713	14.5256	1	3.92943	3.1239	-1.13999	0.419278	1.07719	0.58489	2.21718	0.1238
Contig10327	427	0	0	0	1	8.50448	3.63141	2	14.6318	6.24779	NA	NA	NA	NA	-0.782816	0.647726
Contig10328	468	16	225.339	105.459	17	131.91	61.734	19	126.825	59.354	0.772542	0.115996	0.829261	0.0790842	0.056719	0.906049
Contig10329	601	0	0	0	5	30.2114	18.1571	7	36.3848	21.8673	-2.46192	0.120931	-2.73017	0.0582647	-0.268243	0.748787
Contig1033	386	1	17.0756	6.59118	0	0	0	1	8.093	3.1239	NA	NA	1.07719	0.58489	NA	NA
Contig10330	773	0	0	0	3	14.0934	10.8942	1	4.04126	3.1239	NA	NA	NA	NA	1.80215	0.244377
Contig10331	585	0	0	0	14	86.9056	50.8398	0	0	0	-3.94735	0.00129712	NA	NA	5.02454	6.03558e-05
Contig10332	623	0	0	0	2	11.6578	7.26282	0	0	0	NA	NA	NA	NA	NA	NA
Contig10333	827	0	0	0	2	8.78213	7.26282	0	0	0	NA	NA	NA	NA	NA	NA
Contig10334	731	4	36.0666	26.3647	2	9.93546	7.26282	2	8.54691	6.24779	1.86001	0.117084	2.07719	0.0764683	0.217184	0.88017
Contig10335	696	0	0	0	3	15.6526	10.8942	0	0	0	NA	NA	NA	NA	NA	NA
Contig10336	618	0	0	0	2	11.7521	7.26282	0	0	0	NA	NA	NA	NA	NA	NA
Contig10337	564	0	0	0	4	25.7547	14.5256	3	16.6165	9.37169	NA	NA	NA	NA	0.632221	0.563566
Contig10338	554	4	47.5897	26.3647	24	157.317	87.1539	30	169.164	93.7169	-1.72496	0.00682973	-1.8297	0.00213292	-0.104744	0.78999
Contig10339	595	0	0	0	3	18.3096	10.8942	0	0	0	NA	NA	NA	NA	NA	NA
Contig1034	623	2	21.1595	13.1824	1	5.82891	3.63141	10	50.1428	31.239	1.86001	0.267807	-1.24474	0.181914	-3.10474	0.00673036
Contig10340	528	0	0	0	3	20.633	10.8942	0	0	0	NA	NA	NA	NA	NA	NA
Contig10341	1170	1	5.63348	6.59118	10	31.0377	36.3141	6	16.02	18.7434	-2.46192	0.0282872	-1.50777	0.231429	0.954149	0.192431
Contig10342	799	5	41.2464	32.9559	17	77.2641	61.734	21	82.1049	65.6018	-0.905529	0.168366	-0.9932	0.106895	-0.0876709	0.85162
Contig10343	986	0	0	0	4	14.7319	14.5256	1	3.16825	3.1239	NA	NA	NA	NA	2.21718	0.1238
Contig10344	733	2	17.9841	13.1824	5	24.7709	18.1571	2	8.52359	6.24779	-0.461923	0.680693	1.07719	0.439804	1.53911	0.17915
Contig10345	689	3	28.6989	19.7735	10	52.7055	36.3141	7	31.7377	21.8673	-0.87696	0.30385	-0.145203	0.874748	0.731757	0.298853
Contig10346	540	0	0	0	7	47.0739	25.4199	8	46.28	24.9912	-2.94735	0.0434241	-2.92281	0.0360693	0.0245386	0.973716
Contig10347	648	0	0	0	2	11.2081	7.26282	0	0	0	NA	NA	NA	NA	NA	NA
Contig10348	1517	7	30.4141	46.1382	6	14.3629	21.7885	4	8.23704	12.4956	1.0824	0.167446	1.88454	0.0279214	0.802146	0.383517
Contig10349	1414	0	0	0	1	2.56818	3.63141	1	2.20926	3.1239	NA	NA	NA	NA	0.217184	0.915107
Contig1035	516	1	12.7736	6.59118	0	0	0	7	42.3784	21.8673	NA	NA	-1.73017	0.153538	-3.59017	0.0159424
Contig10350	776	0	0	0	2	9.35931	7.26282	0	0	0	NA	NA	NA	NA	NA	NA
Contig10351	469	0	0	0	9	69.6859	32.6827	3	19.9823	9.37169	-3.30992	0.0157299	NA	NA	1.80215	0.0437664
Contig10352	623	0	0	0	2	11.6578	7.26282	0	0	0	NA	NA	NA	NA	NA	NA
Contig10353	1545	0	0	0	11	25.8547	39.9455	3	6.06582	9.37169	-3.59943	0.00575391	NA	NA	2.09165	0.0138691
Contig10354	918	0	0	0	10	39.5579	36.3141	13	44.2382	40.6107	-3.46192	0.00950173	-3.62325	0.00334823	-0.161328	0.789177
Contig10355	820	5	40.1901	32.9559	2	8.8571	7.26282	2	7.61926	6.24779	2.18193	0.0519144	2.39912	0.0305023	0.217184	0.88017
Contig10356	438	2	30.0967	13.1824	1	8.29089	3.63141	3	21.3966	9.37169	1.86001	0.267807	0.492227	0.696042	-1.36778	0.376949
Contig10357	537	0	0	0	3	20.2872	10.8942	0	0	0	NA	NA	NA	NA	NA	NA
Contig10358	617	5	53.4131	32.9559	119	700.386	432.138	1	5.06304	3.1239	-3.71288	4.03224e-20	3.39912	0.0099491	7.112	9.36545e-31
Contig10359	677	0	0	0	2	10.728	7.26282	0	0	0	NA	NA	NA	NA	NA	NA
Contig1036	950	5	34.6904	32.9559	5	19.1127	18.1571	21	69.0546	65.6018	0.860005	0.335346	-0.9932	0.106895	-1.85321	0.00359415
Contig10360	451	0	0	0	2	16.1038	7.26282	2	13.8532	6.24779	NA	NA	NA	NA	0.217184	0.88017
Contig10361	595	4	44.3104	26.3647	9	54.9289	32.6827	1	5.25025	3.1239	-0.30992	0.703709	3.07719	0.0273239	3.38711	0.00398307
Contig10362	610	2	21.6104	13.1824	1	5.95313	3.63141	5	25.6057	15.6195	1.86001	0.267807	-0.244739	0.825323	-2.10474	0.122398
Contig10363	450	0	0	0	26	209.815	94.4167	5	34.71	15.6195	-4.84043	4.13293e-06	-2.24474	0.15232	2.5957	1.69244e-05
Contig10364	428	3	46.1998	19.7735	1	8.48461	3.63141	8	58.3906	24.9912	2.44497	0.106957	-0.337848	0.70453	-2.78282	0.0216118
Contig10365	1297	0	0	0	1	2.79985	3.63141	3	7.22567	9.37169	NA	NA	NA	NA	-1.36778	0.376949
Contig10366	483	0	0	0	2	15.0369	7.26282	0	0	0	NA	NA	NA	NA	NA	NA
Contig10367	692	0	0	0	1	5.2477	3.63141	2	9.0286	6.24779	NA	NA	NA	NA	-0.782816	0.647726
Contig10368	621	1	10.6138	6.59118	1	5.84768	3.63141	0	0	0	0.860005	0.666583	NA	NA	NA	NA
Contig10369	586	0	0	0	1	6.19695	3.63141	5	26.6544	15.6195	NA	NA	-2.24474	0.15232	-2.10474	0.122398
Contig1037	715	2	18.4369	13.1824	0	0	0	1	4.36909	3.1239	NA	NA	2.07719	0.210324	NA	NA
Contig10370	2124	0	0	0	2	3.41941	7.26282	0	0	0	NA	NA	NA	NA	NA	NA
Contig10371	2109	0	0	0	1	1.72186	3.63141	2	2.96244	6.24779	NA	NA	NA	NA	-0.782816	0.647726
Contig10372	320	1	20.5974	6.59118	1	11.3482	3.63141	0	0	0	0.860005	0.666583	NA	NA	NA	NA
Contig10373	533	12	148.394	79.0941	121	824.392	439.401	0	0	0	-2.4739	1.99107e-14	5.66215	6.9924e-06	8.13605	8.25121e-29
Contig10374	676	0	0	0	11	59.091	39.9455	3	13.8634	9.37169	-3.59943	0.00575391	NA	NA	2.09165	0.0138691
Contig10375	563	0	0	0	1	6.45011	3.63141	1	5.54866	3.1239	NA	NA	NA	NA	0.217184	0.915107
Contig10376	776	4	33.9751	26.3647	1	4.67965	3.63141	1	4.02564	3.1239	2.86001	0.0427357	3.07719	0.0273239	0.217184	0.915107
Contig10377	561	12	140.988	79.0941	12	77.6773	43.5769	29	161.485	90.593	0.860005	0.135562	-0.195829	0.667968	-1.05583	0.0251978
Contig10378	765	0	0	0	6	28.4817	21.7885	0	0	0	-2.72496	0.0723947	NA	NA	3.80215	0.0140478
Contig10379	10075	0	0	0	6	2.16263	21.7885	0	0	0	-2.72496	0.0723947	NA	NA	3.80215	0.0140478
Contig1038	487	1	13.5342	6.59118	0	0	0	1	6.41457	3.1239	NA	NA	1.07719	0.58489	NA	NA
Contig10380	1544	1	4.2689	6.59118	2	4.7039	7.26282	4	8.093	12.4956	-0.139995	0.93353	-0.922811	0.508093	-0.782816	0.518157
Contig10381	479	0	0	0	2	15.1625	7.26282	0	0	0	NA	NA	NA	NA	NA	NA
Contig10382	286	0	0	0	8	101.578	29.0513	1	10.9227	3.1239	-3.13999	0.0261045	NA	NA	3.21718	0.00791491
Contig10383	1349	1	4.88597	6.59118	2	5.38386	7.26282	12	27.7886	37.4868	-0.139995	0.93353	-2.50777	0.0179349	-2.36778	0.0101024
Contig10384	371	8	142.128	52.7294	20	195.763	72.6282	24	202.085	74.9735	-0.461923	0.410476	-0.507773	0.337788	-0.0458507	0.916105
Contig10385	414	1	15.9207	6.59118	2	17.5431	7.26282	8	60.3652	24.9912	-0.139995	0.93353	-1.92281	0.101027	-1.78282	0.0800999
Contig10386	977	0	0	0	3	11.1507	10.8942	0	0	0	NA	NA	NA	NA	NA	NA
Contig10387	1641	0	0	0	29	64.1749	105.311	2	3.80731	6.24779	-4.99798	1.02888e-06	NA	NA	4.07516	3.39155e-08
Contig10388	638	2	20.662	13.1824	1	5.69187	3.63141	1	4.89639	3.1239	1.86001	0.267807	2.07719	0.210324	0.217184	0.915107
Contig10389	511	1	12.8986	6.59118	7	49.7454	25.4199	0	0	0	-1.94735	0.112545	NA	NA	4.02454	0.00689571
Contig1039	681	5	48.3934	32.9559	6	31.9948	21.7885	8	36.6978	24.9912	0.596971	0.48397	0.399117	0.610746	-0.197854	0.798249
Contig10390	456	0	0	0	2	15.9272	7.26282	0	0	0	NA	NA	NA	NA	NA	NA
Contig10391	354	10	186.191	65.9118	13	133.357	47.2084	30	264.737	93.7169	0.481494	0.415344	-0.507773	0.283857	-0.989267	0.0309403
Contig10392	1852	0	0	0	2	3.92161	7.26282	0	0	0	NA	NA	NA	NA	NA	NA
Contig10393	1108	36	214.154	237.282	27	88.4911	98.0481	9	25.3746	28.1151	1.27504	0.000361231	3.07719	3.57213e-11	1.80215	0.000478643
Contig10394	773	1	8.52675	6.59118	1	4.69782	3.63141	2	8.08253	6.24779	0.860005	0.666583	0.077189	0.962872	-0.782816	0.647726
Contig10395	1980	0	0	0	2	3.66809	7.26282	0	0	0	NA	NA	NA	NA	NA	NA
Contig10396	285	1	23.1269	6.59118	9	114.676	32.6827	13	142.494	40.6107	-2.30992	0.0450309	-2.62325	0.0115371	-0.313331	0.612994
Contig10397	1377	0	0	0	6	15.8231	21.7885	0	0	0	-2.72496	0.0723947	NA	NA	3.80215	0.0140478
Contig10398	1074	1	6.13704	6.59118	3	10.1436	10.8942	5	14.5433	15.6195	-0.724957	0.632664	-1.24474	0.34522	-0.519782	0.615612
Contig10399	467	0	0	0	2	15.5521	7.26282	3	20.0679	9.37169	NA	NA	NA	NA	-0.367779	0.777544
Contig104	2499	2	5.27505	13.1824	0	0	0	0	0	0	NA	NA	NA	NA	NA	NA
Contig1040	588	1	11.2095	6.59118	0	0	0	1	5.31275	3.1239	NA	NA	1.07719	0.58489	NA	NA
Contig10400	663	0	0	0	1	5.47724	3.63141	2	9.42352	6.24779	NA	NA	NA	NA	-0.782816	0.647726
Contig10401	392	1	16.8142	6.59118	10	92.6381	36.3141	2	15.9382	6.24779	-2.46192	0.0282872	0.077189	0.962872	2.53911	0.00840065
Contig10402	1256	0	0	0	28	80.955	101.68	0	0	0	-4.94735	1.63247e-06	NA	NA	6.02454	1.06627e-08
Contig10403	561	1	11.749	6.59118	1	6.4731	3.63141	0	0	0	0.860005	0.666583	NA	NA	NA	NA
Contig10404	1170	5	28.1674	32.9559	2	6.20754	7.26282	4	10.68	12.4956	2.18193	0.0519144	1.39912	0.1335	-0.782816	0.518157
Contig10405	583	0	0	0	3	18.6865	10.8942	0	0	0	NA	NA	NA	NA	NA	NA
Contig10406	399	0	0	0	2	18.2026	7.26282	0	0	0	NA	NA	NA	NA	NA	NA
Contig10407	846	9	70.1189	59.3206	18	77.2641	65.3654	22	81.2361	68.7257	-0.139995	0.802418	-0.212318	0.686289	-0.0723229	0.874175
Contig10408	565	1	11.6658	6.59118	4	25.7091	14.5256	2	11.058	6.24779	-1.13999	0.419278	0.077189	0.962872	1.21718	0.31502
Contig10409	725	1	9.09128	6.59118	7	35.0619	25.4199	6	25.8529	18.7434	-1.94735	0.112545	-1.50777	0.231429	0.439576	0.582829
Contig1041	579	1	11.3837	6.59118	0	0	0	2	10.7907	6.24779	NA	NA	0.077189	0.962872	NA	NA
Contig10410	1140	2	11.5635	13.1824	2	6.3709	7.26282	8	21.9221	24.9912	0.860005	0.542322	-0.922811	0.349302	-1.78282	0.0800999
Contig10411	400	0	0	0	1	9.07853	3.63141	1	7.80974	3.1239	NA	NA	NA	NA	0.217184	0.915107
Contig10412	683	0	0	0	2	10.6337	7.26282	0	0	0	NA	NA	NA	NA	NA	NA
Contig10413	798	0	0	0	2	9.10128	7.26282	0	0	0	NA	NA	NA	NA	NA	NA
Contig10414	1401	0	0	0	3	7.77604	10.8942	3	6.68929	9.37169	NA	NA	NA	NA	0.217184	0.853515
Contig10415	1704	0	0	0	3	6.39333	10.8942	0	0	0	NA	NA	NA	NA	NA	NA
Contig10416	602	14	153.283	92.2765	57	343.838	206.99	13	67.4596	40.6107	-1.16553	0.0019116	1.1841	0.0274128	2.34963	1.7738e-09
Contig10417	697	0	0	0	3	15.6302	10.8942	0	0	0	NA	NA	NA	NA	NA	NA
Contig10418	2356	1	2.79761	6.59118	1	1.54135	3.63141	2	2.65186	6.24779	0.860005	0.666583	0.077189	0.962872	-0.782816	0.647726
Contig10419	472	6	83.7861	39.5471	13	100.018	47.2084	18	119.132	56.2301	-0.255472	0.70368	-0.507773	0.406472	-0.252302	0.628137
Contig1042	1315	1	5.0123	6.59118	0	0	0	5	11.8779	15.6195	NA	NA	-1.24474	0.34522	-3.10474	0.0553418
Contig10420	2486	6	15.9079	39.5471	36	52.5868	130.731	12	15.0791	37.4868	-1.72496	0.000922954	0.077189	0.909218	1.80215	5.51282e-05
Contig10421	497	11	145.881	72.5029	8	58.4533	29.0513	18	113.139	56.2301	1.31944	0.0429102	0.366696	0.485444	-0.952741	0.105245
Contig10422	473	5	69.6742	32.9559	26	199.612	94.4167	21	138.693	65.6018	-1.51851	0.010205	-0.9932	0.106895	0.525306	0.212623
Contig10423	431	0	0	0	2	16.8511	7.26282	0	0	0	NA	NA	NA	NA	NA	NA
Contig10424	1643	0	0	0	2	4.42046	7.26282	3	5.70401	9.37169	NA	NA	NA	NA	-0.367779	0.777544
Contig10425	1569	1	4.20088	6.59118	1	2.31448	3.63141	1	1.99101	3.1239	0.860005	0.666583	1.07719	0.58489	0.217184	0.915107
Contig10426	3854	0	0	0	8	7.53796	29.0513	7	5.67392	21.8673	-3.13999	0.0261045	-2.73017	0.0582647	0.409829	0.582131
Contig10427	736	0	0	0	3	14.8019	10.8942	6	25.4666	18.7434	NA	NA	-2.50777	0.0941924	-0.782816	0.4287
Contig10428	902	0	0	0	8	32.2076	29.0513	0	0	0	-3.13999	0.0261045	NA	NA	4.21718	0.00341943
Contig10429	525	247	3100.99	1628.02	411	2842.88	1492.51	23	136.856	71.8496	0.125378	0.261843	4.50199	1.852e-87	4.37662	1.31522e-99
Contig1043	623	42	444.349	276.829	1	5.82891	3.63141	59	295.843	184.31	6.25232	1.53605e-15	0.586863	0.0357307	-5.66546	1.28928e-14
Contig10430	620	0	0	0	4	23.4285	14.5256	3	15.1156	9.37169	NA	NA	NA	NA	0.632221	0.563566
Contig10431	767	31	266.397	204.326	35	165.71	127.099	25	101.822	78.0974	0.684919	0.0489	1.38753	0.000205	0.702611	0.0606965
Contig10432	428	1	15.3999	6.59118	1	8.48461	3.63141	11	80.2871	34.3629	0.860005	0.666583	-2.38224	0.0278003	-3.24225	0.00375363
Contig10433	284	3	69.6251	19.7735	2	25.5733	7.26282	4	43.9985	12.4956	1.44497	0.257231	0.662152	0.53199	-0.782816	0.518157
Contig10434	721	1	9.14171	6.59118	1	5.03663	3.63141	0	0	0	0.860005	0.666583	NA	NA	NA	NA
Contig10435	936	4	28.1674	26.3647	3	11.6391	10.8942	3	10.0125	9.37169	1.27504	0.234485	1.49223	0.159002	0.217184	0.853515
Contig10436	446	1	14.7784	6.59118	1	8.14218	3.63141	0	0	0	0.860005	0.666583	NA	NA	NA	NA
Contig10437	828	36	286.573	237.282	53	232.445	192.465	103	388.601	321.761	0.30201	0.317279	-0.439387	0.0820378	-0.741396	0.00175823
Contig10438	765	1	8.61592	6.59118	3	14.2408	10.8942	9	36.7517	28.1151	-0.724957	0.632664	-2.09274	0.0660399	-1.36778	0.125935
Contig10439	573	0	0	0	7	44.3628	25.4199	9	49.0664	28.1151	-2.94735	0.0434241	-3.09274	0.0223544	-0.145386	0.840665
Contig1044	1951	245	827.698	1614.84	0	0	0	10	16.0118	31.239	9.79664	6.21521e-60	5.6919	1.05793e-91	-4.10474	0.00258938
Contig10440	1072	0	0	0	3	10.1625	10.8942	0	0	0	NA	NA	NA	NA	NA	NA
Contig10441	1956	146	491.979	962.312	379	703.632	1376.31	123	196.441	384.239	-0.516224	7.22536e-05	1.3245	7.38483e-15	1.84072	3.01226e-40
Contig10442	762	0	0	0	1	4.76563	3.63141	2	8.1992	6.24779	NA	NA	NA	NA	-0.782816	0.647726
Contig10443	561	0	0	0	2	12.9462	7.26282	0	0	0	NA	NA	NA	NA	NA	NA
Contig10444	1372	0	0	0	2	5.2936	7.26282	0	0	0	NA	NA	NA	NA	NA	NA
Contig10445	1217	18	97.4866	118.641	4	11.9356	14.5256	37	94.9747	115.584	3.02993	9.79191e-06	0.0376606	0.922706	-2.99227	3.0117e-07
Contig10446	751	0	0	0	11	53.1898	39.9455	1	4.15965	3.1239	-3.59943	0.00575391	NA	NA	3.67662	0.00101468
Contig10447	710	0	0	0	4	20.4587	14.5256	0	0	0	NA	NA	NA	NA	NA	NA
Contig10448	603	0	0	0	3	18.0667	10.8942	0	0	0	NA	NA	NA	NA	NA	NA
Contig10449	2311	0	0	0	1	1.57136	3.63141	3	4.05525	9.37169	NA	NA	NA	NA	-1.36778	0.376949
Contig1045	599	1	11.0036	6.59118	0	0	0	3	15.6456	9.37169	NA	NA	-0.507773	0.734694	NA	NA
Contig10450	445	1	14.8116	6.59118	2	16.321	7.26282	0	0	0	-0.139995	0.93353	NA	NA	NA	NA
Contig10451	540	2	24.4118	13.1824	6	40.349	21.7885	5	28.925	15.6195	-0.724957	0.499059	-0.244739	0.825323	0.480218	0.581202
Contig10452	1139	1	5.78681	6.59118	1	3.18825	3.63141	0	0	0	0.860005	0.666583	NA	NA	NA	NA
Contig10453	472	18	251.358	118.641	20	153.873	72.6282	51	337.54	159.319	0.708002	0.122331	-0.425311	0.235119	-1.13331	0.00166796
Contig10454	601	0	0	0	8	48.3383	29.0513	7	36.3848	21.8673	-3.13999	0.0261045	-2.73017	0.0582647	0.409829	0.582131
Contig10455	798	21	173.452	138.415	7888	35895.5	28644.6	4878	19095.7	15238.4	-7.69312	0	-6.78257	0	0.910553	3.69725e-277
Contig10456	965	0	0	0	3	11.2894	10.8942	2	6.4744	6.24779	NA	NA	NA	NA	0.802146	0.537766
Contig10457	727	3	27.1988	19.7735	9	44.9556	32.6827	1	4.29697	3.1239	-0.724957	0.40773	2.66215	0.0756147	3.38711	0.00398307
Contig10458	2170	1	3.03741	6.59118	1	1.67346	3.63141	2	2.87917	6.24779	0.860005	0.666583	0.077189	0.962872	-0.782816	0.647726
Contig10459	430	0	0	0	8	67.5611	29.0513	0	0	0	-3.13999	0.0261045	NA	NA	4.21718	0.00341943
Contig1046	460	8	114.629	52.7294	22	173.676	79.8911	24	162.986	74.9735	-0.599426	0.274036	-0.507773	0.337788	0.0916528	0.829262
Contig10460	641	1	10.2826	6.59118	3	16.9957	10.8942	4	19.4939	12.4956	-0.724957	0.632664	-0.922811	0.508093	-0.197854	0.856567
Contig10461	944	1	6.98218	6.59118	16	61.5494	58.1026	17	56.2566	53.1062	-3.13999	0.00165435	-3.01027	0.00193688	0.129721	0.795962
Contig10462	687	0	0	0	3	15.8577	10.8942	0	0	0	NA	NA	NA	NA	NA	NA
Contig10463	471	2	27.988	13.1824	2	15.42	7.26282	1	6.63248	3.1239	0.860005	0.542322	2.07719	0.210324	1.21718	0.477419
Contig10464	828	2	15.9207	13.1824	7	30.7003	25.4199	10	37.7282	31.239	-0.94735	0.358597	-1.24474	0.181914	-0.297389	0.67287
Contig10465	915	0	0	0	9	35.7188	32.6827	6	20.4846	18.7434	-3.30992	0.0157299	-2.50777	0.0941924	0.802146	0.285841
Contig10466	838	0	0	0	2	8.66685	7.26282	0	0	0	NA	NA	NA	NA	NA	NA
Contig10467	588	0	0	0	1	6.17587	3.63141	1	5.31275	3.1239	NA	NA	NA	NA	0.217184	0.915107
Contig10468	569	0	0	0	1	6.38209	3.63141	1	5.49015	3.1239	NA	NA	NA	NA	0.217184	0.915107
Contig10469	335	0	0	0	3	32.5201	10.8942	0	0	0	NA	NA	NA	NA	NA	NA
Contig1047	1131	2	11.6555	13.1824	0	0	0	3	8.2862	9.37169	NA	NA	0.492227	0.696042	NA	NA
Contig10470	685	0	0	0	1	5.30133	3.63141	3	13.6813	9.37169	NA	NA	NA	NA	-1.36778	0.376949
Contig10471	1097	0	0	0	2	6.62062	7.26282	0	0	0	NA	NA	NA	NA	NA	NA
Contig10472	632	2	20.8582	13.1824	2	11.4918	7.26282	1	4.94287	3.1239	0.860005	0.542322	2.07719	0.210324	1.21718	0.477419
Contig10473	690	0	0	0	3	15.7887	10.8942	1	4.52739	3.1239	NA	NA	NA	NA	1.80215	0.244377
Contig10474	807	0	0	0	1	4.49989	3.63141	4	15.484	12.4956	NA	NA	NA	NA	-1.78282	0.215898
Contig10475	512	0	0	0	1	7.0926	3.63141	8	48.8109	24.9912	NA	NA	-2.92281	0.0360693	-2.78282	0.0216118
Contig10476	425	2	31.0173	13.1824	24	205.068	87.1539	1	7.35035	3.1239	-2.72496	0.000326515	2.07719	0.210324	4.80215	1.81892e-07
Contig10477	480	4	54.9265	26.3647	32	242.094	116.205	21	136.67	65.6018	-2.13999	0.000310776	-1.31513	0.0434803	0.824866	0.0392615
Contig10478	790	0	0	0	2	9.19345	7.26282	4	15.8172	12.4956	NA	NA	NA	NA	-0.782816	0.518157
Contig10479	1458	16	72.3311	105.459	27	67.2484	98.0481	48	102.844	149.947	0.105118	0.810256	-0.507773	0.175217	-0.612891	0.0710689
Contig1048	623	5	52.8987	32.9559	0	0	0	2	10.0286	6.24779	4.18193	0.00842886	2.39912	0.0305023	NA	NA
Contig10480	997	0	0	0	5	18.2117	18.1571	10	31.333	31.239	-2.46192	0.120931	-3.24474	0.0138733	-0.782816	0.306913
Contig10481	848	0	0	0	11	47.1056	39.9455	3	11.0515	9.37169	-3.59943	0.00575391	NA	NA	2.09165	0.0138691
Contig10482	1092	18	108.646	118.641	25	83.1367	90.7853	30	85.8213	93.7169	0.386074	0.373001	0.340223	0.405554	-0.0458507	0.906245
Contig10483	580	0	0	0	1	6.26105	3.63141	1	5.38603	3.1239	NA	NA	NA	NA	0.217184	0.915107
Contig10484	533	0	0	0	1	6.81316	3.63141	1	5.86097	3.1239	NA	NA	NA	NA	0.217184	0.915107
Contig10485	951	12	83.1694	79.0941	16	61.0963	58.1026	24	78.8365	74.9735	0.444968	0.406639	0.077189	0.871889	-0.367779	0.424224
Contig10486	804	0	0	0	2	9.03336	7.26282	0	0	0	NA	NA	NA	NA	NA	NA
Contig10487	586	1	11.2477	6.59118	4	24.7878	14.5256	8	42.6471	24.9912	-1.13999	0.419278	-1.92281	0.101027	-0.782816	0.360794
Contig10488	1152	0	0	0	1	3.15227	3.63141	1	2.71172	3.1239	NA	NA	NA	NA	0.217184	0.915107
Contig10489	531	5	62.0638	32.9559	28	191.487	101.68	10	58.8304	31.239	-1.62542	0.00509305	0.077189	0.917098	1.70261	0.000629555
Contig1049	997	1	6.61101	6.59118	0	0	0	2	6.26659	6.24779	NA	NA	0.077189	0.962872	NA	NA
Contig10490	533	2	24.7324	13.1824	81	551.866	294.144	0	0	0	-4.47984	1.17511e-15	NA	NA	7.55703	8.18965e-21
Contig10491	1074	1	6.13704	6.59118	43	145.392	156.151	32	93.077	99.9647	-4.56626	4.68414e-09	-3.92281	2.22924e-06	0.643448	0.0544016
Contig10492	503	0	0	0	4	28.878	14.5256	2	12.4211	6.24779	NA	NA	NA	NA	1.21718	0.31502
Contig10493	834	0	0	0	4	17.4168	14.5256	0	0	0	NA	NA	NA	NA	NA	NA
Contig10494	1035	1	6.36829	6.59118	5	17.5431	18.1571	2	6.03652	6.24779	-1.46192	0.273438	0.077189	0.962872	1.53911	0.17915
Contig10495	370	0	0	0	3	29.4439	10.8942	0	0	0	NA	NA	NA	NA	NA	NA
Contig10496	902	0	0	0	3	12.0779	10.8942	1	3.4633	3.1239	NA	NA	NA	NA	1.80215	0.244377
Contig10497	710	0	0	0	3	15.344	10.8942	1	4.39985	3.1239	NA	NA	NA	NA	1.80215	0.244377
Contig10498	1354	0	0	0	18	48.2758	65.3654	0	0	0	-4.30992	0.000184161	NA	NA	5.38711	4.6549e-06
Contig10499	728	0	0	0	1	4.9882	3.63141	3	12.8732	9.37169	NA	NA	NA	NA	-1.36778	0.376949
Contig105	855	1	7.70898	6.59118	0	0	0	1	3.65368	3.1239	NA	NA	1.07719	0.58489	NA	NA
Contig1050	548	1	12.0277	6.59118	1	6.62666	3.63141	3	17.1016	9.37169	0.860005	0.666583	-0.507773	0.734694	-1.36778	0.376949
Contig10500	574	4	45.9315	26.3647	65	411.223	236.042	115	625.868	359.248	-3.16236	1.99243e-10	-3.7683	8.72559e-19	-0.605939	0.00567846
Contig10501	774	0	0	0	4	18.767	14.5256	4	16.1442	12.4956	NA	NA	NA	NA	0.217184	0.831172
Contig10502	737	0	0	0	6	29.5637	21.7885	8	33.9093	24.9912	-2.72496	0.0723947	-2.92281	0.0360693	-0.197854	0.798249
Contig10503	454	0	0	0	3	23.9961	10.8942	1	6.88083	3.1239	NA	NA	NA	NA	1.80215	0.244377
Contig10504	580	0	0	0	4	25.0442	14.5256	0	0	0	NA	NA	NA	NA	NA	NA
Contig10505	1183	0	0	0	6	18.418	21.7885	0	0	0	-2.72496	0.0723947	NA	NA	3.80215	0.0140478
Contig10506	747	1	8.82353	6.59118	1	4.86133	3.63141	0	0	0	0.860005	0.666583	NA	NA	NA	NA
Contig10507	823	0	0	0	7	30.8869	25.4199	0	0	0	-2.94735	0.0434241	NA	NA	4.02454	0.00689571
Contig10508	505	0	0	0	5	35.9546	18.1571	0	0	0	-2.46192	0.120931	NA	NA	3.53911	0.0289427
Contig10509	506	1	13.026	6.59118	1	7.1767	3.63141	0	0	0	0.860005	0.666583	NA	NA	NA	NA
Contig1051	1467	1	4.49296	6.59118	9	22.2786	32.6827	6	12.7767	18.7434	-2.30992	0.0450309	-1.50777	0.231429	0.802146	0.285841
Contig10510	1068	0	0	0	102	346.82	370.404	1	2.925	3.1239	-6.81242	7.47903e-20	NA	NA	6.88961	6.13886e-27
Contig10511	425	0	0	0	4	34.178	14.5256	7	51.4524	21.8673	NA	NA	-2.73017	0.0582647	-0.590171	0.505193
Contig10512	484	0	0	0	1	7.50292	3.63141	2	12.9087	6.24779	NA	NA	NA	NA	-0.782816	0.647726
Contig10513	578	2	22.8068	13.1824	1	6.28272	3.63141	0	0	0	1.86001	0.267807	NA	NA	NA	NA
Contig10514	666	4	39.5866	26.3647	8	43.6206	29.0513	17	79.7391	53.1062	-0.139995	0.86752	-1.01027	0.141231	-0.870279	0.144638
Contig10515	1475	1	4.46859	6.59118	3	7.38592	10.8942	0	0	0	-0.724957	0.632664	NA	NA	NA	NA
Contig10516	1089	13	78.6825	85.6853	3	10.0039	10.8942	13	37.2917	40.6107	2.97548	0.000195181	1.07719	0.0488832	-1.89829	0.0198904
Contig10517	485	0	0	0	2	14.9749	7.26282	0	0	0	NA	NA	NA	NA	NA	NA
Contig10518	500	5	65.9118	32.9559	8	58.1026	29.0513	0	0	0	0.181933	0.818699	4.39912	0.00502936	4.21718	0.00341943
Contig10519	1169	1	5.6383	6.59118	1	3.10643	3.63141	3	8.01684	9.37169	0.860005	0.666583	-0.507773	0.734694	-1.36778	0.376949
Contig1052	1374	6	28.7824	39.5471	15	39.6442	54.4712	6	13.6415	18.7434	-0.461923	0.475981	1.07719	0.180875	1.53911	0.0199749
Contig10520	1162	3	17.0168	19.7735	3	9.37542	10.8942	19	51.0792	59.354	0.860005	0.45552	-1.58578	0.0271301	-2.44578	0.000972019
Contig10521	751	24	210.637	158.188	76	367.493	275.987	2	8.3193	6.24779	-0.80296	0.00856043	4.66215	4.87412e-10	5.46511	4.56427e-21
Contig10522	716	2	18.4111	13.1824	2	10.1436	7.26282	0	0	0	0.860005	0.542322	NA	NA	NA	NA
Contig10523	537	1	12.2741	6.59118	2	13.5248	7.26282	2	11.6346	6.24779	-0.139995	0.93353	0.077189	0.962872	0.217184	0.88017
Contig10524	1095	0	0	0	1	3.31636	3.63141	5	14.2644	15.6195	NA	NA	-2.24474	0.15232	-2.10474	0.122398
Contig10525	1041	0	0	0	1	3.48839	3.63141	1	3.00086	3.1239	NA	NA	NA	NA	0.217184	0.915107
Contig10526	657	0	0	0	15	82.9089	54.4712	0	0	0	-4.04689	0.000793364	NA	NA	5.12407	3.15397e-05
Contig10527	761	5	43.306	32.9559	6	28.6314	21.7885	8	32.8399	24.9912	0.596971	0.48397	0.399117	0.610746	-0.197854	0.798249
Contig10528	380	11	190.797	72.5029	58	554.268	210.622	44	361.714	137.451	-1.53854	0.000107069	-0.922811	0.0281582	0.615733	0.0316979
Contig10529	653	1	10.0937	6.59118	32	177.956	116.205	46	220.06	143.699	-4.13999	8.09834e-07	-4.44637	4.29882e-09	-0.306378	0.351589
Contig1053	1041	1	6.33158	6.59118	1	3.48839	3.63141	5	15.0043	15.6195	0.860005	0.666583	-1.24474	0.34522	-2.10474	0.122398
Contig10530	1508	0	0	0	7	16.8567	25.4199	0	0	0	-2.94735	0.0434241	NA	NA	4.02454	0.00689571
Contig10531	557	1	11.8333	6.59118	2	13.0392	7.26282	1	5.60843	3.1239	-0.139995	0.93353	1.07719	0.58489	1.21718	0.477419
Contig10532	663	22	218.712	145.006	41	224.567	148.888	24	113.082	74.9735	-0.0381151	0.916652	0.951658	0.0206963	0.989773	0.006508
Contig10533	577	6	68.5391	39.5471	35	220.276	127.099	26	140.765	81.2213	-1.68432	0.00131698	-1.03829	0.0627632	0.646027	0.0815717
Contig10534	870	3	22.7282	19.7735	2	8.34807	7.26282	2	7.18137	6.24779	1.44497	0.257231	1.66215	0.187098	0.217184	0.88017
Contig10535	1248	0	0	0	2	5.81957	7.26282	0	0	0	NA	NA	NA	NA	NA	NA
Contig10536	549	3	36.0174	19.7735	3	19.8438	10.8942	0	0	0	0.860005	0.45552	NA	NA	NA	NA
Contig10537	626	1	10.529	6.59118	3	17.4029	10.8942	7	34.9318	21.8673	-0.724957	0.632664	-1.73017	0.153538	-1.00521	0.290884
Contig10538	506	0	0	0	3	21.5301	10.8942	0	0	0	NA	NA	NA	NA	NA	NA
Contig10539	324	1	20.3431	6.59118	5	56.0403	18.1571	2	19.2833	6.24779	-1.46192	0.273438	0.077189	0.962872	1.53911	0.17915
Contig1054	533	1	12.3662	6.59118	0	0	0	2	11.7219	6.24779	NA	NA	0.077189	0.962872	NA	NA
Contig10540	570	34	393.158	224.1	192	1223.21	697.231	41	224.701	128.08	-1.63749	1.64032e-13	0.8071	0.0123804	2.44459	1.25903e-29
Contig10541	496	31	411.948	204.326	328	2401.42	1191.1	49	308.611	153.071	-2.54335	1.68458e-37	0.416675	0.187083	2.96003	3.58452e-60
Contig10542	520	0	0	0	1	6.98348	3.63141	1	6.00749	3.1239	NA	NA	NA	NA	0.217184	0.915107
Contig10543	899	2	14.6633	13.1824	6	24.2363	21.7885	6	20.8491	18.7434	-0.724957	0.499059	-0.507773	0.631753	0.217184	0.794004
Contig10544	1707	0	0	0	7	14.8916	25.4199	17	31.1109	53.1062	-2.94735	0.0434241	-4.01027	0.000515743	-1.06292	0.0848621
Contig10545	787	0	0	0	2	9.22849	7.26282	0	0	0	NA	NA	NA	NA	NA	NA
Contig10546	926	0	0	0	1	3.92161	3.63141	5	16.8677	15.6195	NA	NA	-2.24474	0.15232	-2.10474	0.122398
Contig10547	712	0	0	0	2	10.2006	7.26282	0	0	0	NA	NA	NA	NA	NA	NA
Contig10548	1037	0	0	0	1	3.50184	3.63141	2	6.02487	6.24779	NA	NA	NA	NA	-0.782816	0.647726
Contig10549	475	0	0	0	1	7.64508	3.63141	15	98.6494	46.8585	NA	NA	-3.8297	0.00130931	-3.68971	0.000365191
Contig1055	473	2	27.8697	13.1824	0	0	0	0	0	0	NA	NA	NA	NA	NA	NA
Contig10550	492	0	0	0	2	14.7618	7.26282	0	0	0	NA	NA	NA	NA	NA	NA
Contig10551	753	0	0	0	2	9.64518	7.26282	0	0	0	NA	NA	NA	NA	NA	NA
Contig10552	457	0	0	0	2	15.8924	7.26282	0	0	0	NA	NA	NA	NA	NA	NA
Contig10553	749	0	0	0	1	4.84835	3.63141	3	12.5123	9.37169	NA	NA	NA	NA	-1.36778	0.376949
Contig10554	762	3	25.9495	19.7735	18	85.7814	65.3654	14	57.3944	43.7346	-1.72496	0.0191492	-1.1452	0.139289	0.579754	0.256885
Contig10555	977	0	0	0	1	3.7169	3.63141	2	6.39488	6.24779	NA	NA	NA	NA	-0.782816	0.647726
Contig10556	1835	0	0	0	4	7.91588	14.5256	46	78.3102	143.699	NA	NA	-5.44637	1.46201e-09	-3.30638	2.27118e-09
Contig10557	573	0	0	0	2	12.6751	7.26282	0	0	0	NA	NA	NA	NA	NA	NA
Contig10558	316	2	41.7163	13.1824	38	436.689	137.994	28	276.801	87.4691	-3.38792	5.40248e-07	-2.73017	0.000152201	0.657756	0.0651903
Contig10559	523	2	25.2053	13.1824	1	6.94343	3.63141	2	11.9461	6.24779	1.86001	0.267807	1.07719	0.439804	-0.782816	0.647726
Contig1056	1217	2	10.8318	13.1824	0	0	0	8	20.5351	24.9912	NA	NA	-0.922811	0.349302	-3.78282	0.00864531
Contig10560	614	0	0	0	1	5.91435	3.63141	1	5.08778	3.1239	NA	NA	NA	NA	0.217184	0.915107
Contig10561	829	0	0	0	3	13.1414	10.8942	0	0	0	NA	NA	NA	NA	NA	NA
Contig10562	477	1	13.818	6.59118	1	7.61302	3.63141	0	0	0	0.860005	0.666583	NA	NA	NA	NA
Contig10563	1589	0	0	0	1	2.28534	3.63141	1	1.96595	3.1239	NA	NA	NA	NA	0.217184	0.915107
Contig10564	696	1	9.47008	6.59118	1	5.21755	3.63141	1	4.48836	3.1239	0.860005	0.666583	1.07719	0.58489	0.217184	0.915107
Contig10565	625	0	0	0	1	5.81026	3.63141	5	24.9912	15.6195	NA	NA	-2.24474	0.15232	-2.10474	0.122398
Contig10566	444	1	14.845	6.59118	8	65.4308	29.0513	8	56.2864	24.9912	-2.13999	0.0713825	-1.92281	0.101027	0.217184	0.763025
Contig10567	2190	1	3.00967	6.59118	1	1.65818	3.63141	0	0	0	0.860005	0.666583	NA	NA	NA	NA
Contig10568	484	1	13.6181	6.59118	1	7.50292	3.63141	0	0	0	0.860005	0.666583	NA	NA	NA	NA
Contig10569	1693	0	0	0	1	2.14496	3.63141	1	1.84518	3.1239	NA	NA	NA	NA	0.217184	0.915107
Contig1057	472	5	69.8218	32.9559	0	0	0	7	46.329	21.8673	4.18193	0.00842886	0.591762	0.465441	-3.59017	0.0159424
Contig10570	346	1	19.0496	6.59118	2	20.9908	7.26282	0	0	0	-0.139995	0.93353	NA	NA	NA	NA
Contig10571	645	0	0	0	25	140.752	90.7853	2	9.6865	6.24779	-4.78385	6.59514e-06	NA	NA	3.86104	4.67046e-07
Contig10572	1078	0	0	0	2	6.73731	7.26282	1	2.89786	3.1239	NA	NA	NA	NA	1.21718	0.477419
Contig10573	1092	0	0	0	8	26.6037	29.0513	4	11.4428	12.4956	-3.13999	0.0261045	NA	NA	1.21718	0.155337
Contig10574	722	5	45.6453	32.9559	1	5.02966	3.63141	7	30.2871	21.8673	3.18193	0.0171394	0.591762	0.465441	-2.59017	0.0386492
Contig10575	1968	0	0	0	1	1.84523	3.63141	4	6.34938	12.4956	NA	NA	NA	NA	-1.78282	0.215898
Contig10576	2313	125	356.203	823.897	460	722.2	1670.45	273	368.709	852.824	-1.0197	2.46897e-15	-0.0497838	0.731392	0.969917	3.04604e-19
Contig10577	1047	0	0	0	1	3.4684	3.63141	1	2.98366	3.1239	NA	NA	NA	NA	0.217184	0.915107
Contig10578	748	3	26.4352	19.7735	6	29.129	21.7885	8	33.4107	24.9912	-0.139995	0.885137	-0.337848	0.70453	-0.197854	0.798249
Contig10579	500	0	0	0	1	7.26282	3.63141	1	6.24779	3.1239	NA	NA	NA	NA	0.217184	0.915107
Contig1058	479	5	68.8014	32.9559	1	7.58124	3.63141	18	117.391	56.2301	3.18193	0.0171394	-0.770808	0.228597	-3.95274	6.43738e-05
Contig10580	1002	12	78.9362	79.0941	9	32.6175	32.6827	17	53.0002	53.1062	1.27504	0.0394708	0.574689	0.270709	-0.700354	0.226665
Contig10581	481	2	27.4061	13.1824	5	37.7486	18.1571	9	58.4513	28.1151	-0.461923	0.680693	-1.09274	0.2537	-0.630813	0.422596
Contig10582	878	0	0	0	5	20.68	18.1571	1	3.55797	3.1239	-2.46192	0.120931	NA	NA	2.53911	0.0623789
Contig10583	2341	1	2.81554	6.59118	3	4.65367	10.8942	9	12.0099	28.1151	-0.724957	0.632664	-2.09274	0.0660399	-1.36778	0.125935
Contig10584	2199	0	0	0	2	3.30278	7.26282	0	0	0	NA	NA	NA	NA	NA	NA
Contig10585	718	7	64.2594	46.1382	23	116.327	83.5225	19	82.6658	59.354	-0.856202	0.126522	-0.363384	0.531439	0.492818	0.268735
Contig10586	668	0	0	0	5	27.1812	18.1571	0	0	0	-2.46192	0.120931	NA	NA	3.53911	0.0289427
Contig10587	466	0	0	0	1	7.79273	3.63141	1	6.70364	3.1239	NA	NA	NA	NA	0.217184	0.915107
Contig10588	884	24	178.946	158.188	56	230.044	203.359	17	60.0749	53.1062	-0.362387	0.271624	1.57469	0.000331846	1.93708	1.28163e-07
Contig10589	369	17	303.659	112.05	35	344.443	127.099	11	93.1243	34.3629	-0.181815	0.652794	1.70522	0.00138457	1.88704	4.0811e-05
Contig1059	1299	6	30.4442	39.5471	0	0	0	1	2.40485	3.1239	4.44497	0.00338231	3.66215	0.0036542	NA	NA
Contig10590	594	0	0	0	7	42.7944	25.4199	24	126.218	74.9735	-2.94735	0.0434241	-4.50777	2.09371e-05	-1.56042	0.00582578
Contig10591	719	0	0	0	59	297.988	214.253	1	4.34478	3.1239	-6.02264	2.03938e-12	NA	NA	6.09983	1.06088e-16
Contig10592	456	156	2254.88	1028.22	142	1130.83	515.66	61	417.89	190.558	0.99566	1.14688e-09	2.43185	3.83383e-34	1.43619	1.03469e-11
Contig10593	646	2	20.4061	13.1824	1	5.62138	3.63141	5	24.1788	15.6195	1.86001	0.267807	-0.244739	0.825323	-2.10474	0.122398
Contig10594	933	0	0	0	9	35.0297	32.6827	0	0	0	-3.30992	0.0157299	NA	NA	4.38711	0.00171134
Contig10595	780	1	8.45023	6.59118	9	41.9009	32.6827	26	104.13	81.2213	-2.30992	0.0450309	-3.62325	3.33835e-05	-1.31333	0.0116942
Contig10596	956	0	0	0	5	18.9927	18.1571	4	13.0707	12.4956	-2.46192	0.120931	NA	NA	0.539112	0.575764
Contig10597	1488	1	4.42955	6.59118	1	2.44046	3.63141	0	0	0	0.860005	0.666583	NA	NA	NA	NA
Contig10598	819	0	0	0	31	137.453	112.574	5	19.0714	15.6195	-5.09419	4.10929e-07	-2.24474	0.15232	2.84945	8.01917e-07
Contig10599	858	0	0	0	3	12.6972	10.8942	0	0	0	NA	NA	NA	NA	NA	NA
Contig106	1041	7	44.3211	46.1382	0	0	0	13	39.0112	40.6107	4.66736	0.00138285	0.184104	0.77307	-4.48326	0.000442126
Contig1060	712	1	9.25727	6.59118	0	0	0	1	4.3875	3.1239	NA	NA	1.07719	0.58489	NA	NA
Contig10600	730	1	9.02901	6.59118	1	4.97454	3.63141	4	17.1172	12.4956	0.860005	0.666583	-0.922811	0.508093	-1.78282	0.215898
Contig10601	789	0	0	0	2	9.2051	7.26282	0	0	0	NA	NA	NA	NA	NA	NA
Contig10602	1752	0	0	0	25	51.8181	90.7853	0	0	0	-4.78385	6.59514e-06	NA	NA	5.86104	6.33212e-08
Contig10603	1151	31	177.521	204.326	62	195.61	225.148	14	37.997	43.7346	-0.139995	0.642345	2.22403	2.633e-07	2.36403	3.0078e-10
Contig10604	612	0	0	0	1	5.93368	3.63141	2	10.2088	6.24779	NA	NA	NA	NA	-0.782816	0.647726
Contig10605	453	0	0	0	1	8.01636	3.63141	2	13.792	6.24779	NA	NA	NA	NA	-0.782816	0.647726
Contig10606	711	3	27.8109	19.7735	1	5.10747	3.63141	3	13.181	9.37169	2.44497	0.106957	1.07719	0.344073	-1.36778	0.376949
Contig10607	552	0	0	0	3	19.7359	10.8942	0	0	0	NA	NA	NA	NA	NA	NA
Contig10608	848	1	7.77261	6.59118	1	4.28233	3.63141	0	0	0	0.860005	0.666583	NA	NA	NA	NA
Contig10609	840	2	15.6933	13.1824	2	8.64622	7.26282	0	0	0	0.860005	0.542322	NA	NA	NA	NA
Contig1061	2062	2	6.39299	13.1824	0	0	0	15	22.7248	46.8585	NA	NA	-1.8297	0.0298897	-4.68971	0.000139396
Contig10610	2794	0	0	0	2	2.59944	7.26282	15	16.7711	46.8585	NA	NA	-3.8297	0.00130931	-2.68971	0.00200368
Contig10611	804	0	0	0	2	9.03336	7.26282	0	0	0	NA	NA	NA	NA	NA	NA
Contig10612	1008	2	13.0777	13.1824	6	21.6155	21.7885	2	6.19821	6.24779	-0.724957	0.499059	1.07719	0.439804	1.80215	0.099699
Contig10613	503	1	13.1037	6.59118	5	36.0975	18.1571	7	43.4737	21.8673	-1.46192	0.273438	-1.73017	0.153538	-0.268243	0.748787
Contig10614	483	6	81.878	39.5471	1	7.51845	3.63141	11	71.1446	34.3629	3.44497	0.0069109	0.20272	0.769509	-3.24225	0.00375363
Contig10615	656	0	0	0	15	83.0353	54.4712	0	0	0	-4.04689	0.000793364	NA	NA	5.12407	3.15397e-05
Contig10616	674	3	29.3376	19.7735	10	53.8785	36.3141	8	37.0789	24.9912	-0.87696	0.30385	-0.337848	0.70453	0.539112	0.428725
Contig10617	613	0	0	0	1	5.924	3.63141	16	81.5373	49.9823	NA	NA	-3.92281	0.000820996	-3.78282	0.000204483
Contig10618	457	1	14.4227	6.59118	5	39.731	18.1571	6	41.014	18.7434	-1.46192	0.273438	-1.50777	0.231429	-0.0458507	0.957996
Contig10619	621	0	0	0	1	5.84768	3.63141	3	15.0913	9.37169	NA	NA	NA	NA	-1.36778	0.376949
Contig1062	268	5	122.97	32.9559	16	216.801	58.1026	37	431.284	115.584	-0.818067	0.220309	-1.81034	0.000709552	-0.99227	0.016286
Contig10620	767	1	8.59345	6.59118	1	4.73457	3.63141	0	0	0	0.860005	0.666583	NA	NA	NA	NA
Contig10621	642	6	61.5998	39.5471	9	50.9076	32.6827	2	9.73177	6.24779	0.275043	0.708756	2.66215	0.0119822	2.38711	0.0158071
Contig10622	394	0	0	0	6	55.3007	21.7885	15	118.93	46.8585	-2.72496	0.0723947	-3.8297	0.00130931	-1.10474	0.0948905
Contig10623	520	0	0	0	5	34.9174	18.1571	1	6.00749	3.1239	-2.46192	0.120931	NA	NA	2.53911	0.0623789
Contig10624	621	0	0	0	1	5.84768	3.63141	1	5.03043	3.1239	NA	NA	NA	NA	0.217184	0.915107
Contig10625	797	1	8.26998	6.59118	8	36.4508	29.0513	4	15.6783	12.4956	-2.13999	0.0713825	-0.922811	0.508093	1.21718	0.155337
Contig10626	506	0	0	0	2	14.3534	7.26282	0	0	0	NA	NA	NA	NA	NA	NA
Contig10627	829	0	0	0	15	65.7071	54.4712	7	26.3779	21.8673	-4.04689	0.000793364	-2.73017	0.0582647	1.31672	0.0385628
Contig10628	811	0	0	0	1	4.4777	3.63141	1	3.85191	3.1239	NA	NA	NA	NA	0.217184	0.915107
Contig10629	2553	0	0	0	1	1.42241	3.63141	1	1.22362	3.1239	NA	NA	NA	NA	0.217184	0.915107
Contig1063	1049	3	18.8499	19.7735	0	0	0	8	23.8238	24.9912	NA	NA	-0.337848	0.70453	-3.78282	0.00864531
Contig10630	1065	19	117.589	125.232	52	177.308	188.833	23	67.4644	71.8496	-0.592507	0.096052	0.801555	0.0630889	1.39406	5.7202e-05
Contig10631	704	0	0	0	2	10.3165	7.26282	3	13.3121	9.37169	NA	NA	NA	NA	-0.367779	0.777544
Contig10632	732	0	0	0	5	24.8047	18.1571	0	0	0	-2.46192	0.120931	NA	NA	3.53911	0.0289427
Contig10633	583	3	33.9169	19.7735	14	87.2037	50.8398	3	16.0749	9.37169	-1.36239	0.0822911	1.07719	0.344073	2.43958	0.00230147
Contig10634	681	1	9.67867	6.59118	1	5.33247	3.63141	6	27.5233	18.7434	0.860005	0.666583	-1.50777	0.231429	-2.36778	0.0689286
Contig10635	425	8	124.069	52.7294	25	213.612	90.7853	25	183.759	78.0974	-0.783851	0.139729	-0.566667	0.279833	0.217184	0.594022
Contig10636	1505	0	0	0	3	7.23869	10.8942	1	2.07568	3.1239	NA	NA	NA	NA	1.80215	0.244377
Contig10637	469	0	0	0	5	38.7144	18.1571	0	0	0	-2.46192	0.120931	NA	NA	3.53911	0.0289427
Contig10638	840	0	0	0	1	4.32311	3.63141	2	7.43785	6.24779	NA	NA	NA	NA	-0.782816	0.647726
Contig10639	1287	0	0	0	2	5.64322	7.26282	0	0	0	NA	NA	NA	NA	NA	NA
Contig1064	579	5	56.9186	32.9559	0	0	0	2	10.7907	6.24779	4.18193	0.00842886	2.39912	0.0305023	NA	NA
Contig10640	2537	0	0	0	1	1.43138	3.63141	1	1.23133	3.1239	NA	NA	NA	NA	0.217184	0.915107
Contig10641	360	202	3698.38	1331.42	853	8604.43	3097.59	1087	9432.43	3395.68	-1.21819	1.46173e-35	-1.35074	7.68417e-50	-0.132551	0.043164
Contig10642	668	0	0	0	2	10.8725	7.26282	0	0	0	NA	NA	NA	NA	NA	NA
Contig10643	2896	0	0	0	2	2.50788	7.26282	1	1.07869	3.1239	NA	NA	NA	NA	1.21718	0.477419
Contig10644	1588	2	8.30123	13.1824	6	13.7207	21.7885	8	15.7375	24.9912	-0.724957	0.499059	-0.922811	0.349302	-0.197854	0.798249
Contig10645	873	2	15.1001	13.1824	4	16.6388	14.5256	2	7.15669	6.24779	-0.139995	0.906106	1.07719	0.439804	1.21718	0.31502
Contig10646	1348	5	24.448	32.9559	4	10.7757	14.5256	12	27.8092	37.4868	1.18193	0.210499	-0.185845	0.793089	-1.36778	0.0772148
Contig10647	839	140	1099.84	922.765	464	2008.31	1684.98	264	982.966	824.709	-0.868693	3.59935e-12	0.162078	0.254237	1.03077	2.78466e-21
Contig10648	509	94	1217.23	619.571	110	784.784	399.455	14	85.9225	43.7346	0.633234	0.00137536	3.82442	1.57443e-31	3.19119	9.93242e-23
Contig10649	1482	0	0	0	5	12.2517	18.1571	0	0	0	-2.46192	0.120931	NA	NA	3.53911	0.0289427
Contig1065	560	16	188.319	105.459	6	38.908	21.7885	44	245.449	137.451	2.27504	0.000360176	-0.382243	0.318021	-2.65729	1.46058e-07
Contig10650	779	0	0	0	2	9.32326	7.26282	2	8.02027	6.24779	NA	NA	NA	NA	0.217184	0.88017
Contig10651	656	0	0	0	2	11.0714	7.26282	1	4.76204	3.1239	NA	NA	NA	NA	1.21718	0.477419
Contig10652	666	4	39.5866	26.3647	3	16.3577	10.8942	5	23.4527	15.6195	1.27504	0.234485	0.755261	0.417964	-0.519782	0.615612
Contig10653	776	2	16.9876	13.1824	5	23.3983	18.1571	0	0	0	-0.461923	0.680693	NA	NA	3.53911	0.0289427
Contig10654	979	99	666.523	652.526	364	1350.19	1321.83	72	229.745	224.921	-1.01843	2.02282e-12	1.53662	7.98818e-13	2.55505	2.40031e-57
Contig10655	630	0	0	0	2	11.5283	7.26282	1	4.95857	3.1239	NA	NA	NA	NA	1.21718	0.477419
Contig10656	452	4	58.329	26.3647	21	168.716	76.2596	6	41.4677	18.7434	-1.53231	0.0201235	0.492227	0.580611	2.02454	0.00087067
Contig10657	439	14	210.197	92.2765	19	157.168	68.9968	41	291.753	128.08	0.419433	0.396089	-0.473008	0.240335	-0.892441	0.0206543
Contig10658	569	0	0	0	4	25.5284	14.5256	3	16.4705	9.37169	NA	NA	NA	NA	0.632221	0.563566
Contig10659	1008	4	26.1555	26.3647	3	10.8078	10.8942	10	30.991	31.239	1.27504	0.234485	-0.244739	0.754946	-1.51978	0.0808484
Contig1066	1474	1	4.47163	6.59118	3	7.39093	10.8942	1	2.11933	3.1239	-0.724957	0.632664	1.07719	0.58489	1.80215	0.244377
Contig10660	676	0	0	0	3	16.1157	10.8942	0	0	0	NA	NA	NA	NA	NA	NA
Contig10661	1059	2	12.4479	13.1824	6	20.5746	21.7885	9	26.5487	28.1151	-0.724957	0.499059	-1.09274	0.2537	-0.367779	0.624597
Contig10662	646	0	0	0	4	22.4855	14.5256	1	4.83575	3.1239	NA	NA	NA	NA	2.21718	0.1238
Contig10663	680	13	126.008	85.6853	14	74.7644	50.8398	5	22.9698	15.6195	0.75309	0.165813	2.4557	0.000406197	1.70261	0.0156384
Contig10664	1548	151	642.938	995.268	350	821.056	1270.99	340	686.127	1062.12	-0.352801	0.00733281	-0.0937972	0.47377	0.259004	0.0181525
Contig10665	579	16	182.14	105.459	21	131.709	76.2596	19	102.511	59.354	0.467688	0.315776	0.829261	0.0790842	0.361574	0.427665
Contig10666	695	1	9.48371	6.59118	11	57.4756	39.9455	0	0	0	-2.59943	0.0177102	NA	NA	4.67662	0.000439436
Contig10667	692	1	9.52482	6.59118	6	31.4862	21.7885	5	22.5715	15.6195	-1.72496	0.176218	-1.24474	0.34522	0.480218	0.581202
Contig10668	826	2	15.9593	13.1824	20	87.9276	72.6282	7	26.4737	21.8673	-2.46192	0.00192354	-0.730166	0.473841	1.73176	0.0034575
Contig10669	1176	3	16.8142	19.7735	8	24.7035	29.0513	10	26.5637	31.239	-0.555032	0.538258	-0.659777	0.433601	-0.104744	0.877801
Contig1067	1109	4	23.7734	26.3647	11	36.0194	39.9455	3	8.45058	9.37169	-0.599426	0.439267	1.49223	0.159002	2.09165	0.0138691
Contig10670	773	6	51.1605	39.5471	42	197.308	152.519	16	64.6602	49.9823	-1.94735	0.000101443	-0.337848	0.591755	1.6095	5.76255e-05
Contig10671	2138	7	21.5801	46.1382	5	8.49254	18.1571	5	7.30565	15.6195	1.34543	0.101117	1.56262	0.053926	0.217184	0.811599
Contig10672	722	0	0	0	6	30.1779	21.7885	0	0	0	-2.72496	0.0723947	NA	NA	3.80215	0.0140478
Contig10673	503	0	0	0	1	7.21951	3.63141	1	6.21053	3.1239	NA	NA	NA	NA	0.217184	0.915107
Contig10674	613	2	21.5047	13.1824	10	59.24	36.3141	8	40.7686	24.9912	-1.46192	0.121423	-0.922811	0.349302	0.539112	0.428725
Contig10675	396	0	0	0	8	73.3619	29.0513	0	0	0	-3.13999	0.0261045	NA	NA	4.21718	0.00341943
Contig10676	828	0	0	0	4	17.5431	14.5256	3	11.3185	9.37169	NA	NA	NA	NA	0.632221	0.563566
Contig10677	504	1	13.0777	6.59118	5	36.0259	18.1571	0	0	0	-1.46192	0.273438	NA	NA	3.53911	0.0289427
Contig10678	982	21	140.952	138.415	17	62.8656	61.734	1	3.18116	3.1239	1.16486	0.0111888	5.46951	2.89221e-09	4.30465	1.78511e-05
Contig10679	514	0	0	0	1	7.065	3.63141	2	12.1552	6.24779	NA	NA	NA	NA	-0.782816	0.647726
Contig1068	430	15	229.925	98.8676	9	76.0063	32.6827	8	58.119	24.9912	1.59697	0.00638839	1.98408	0.000867873	0.387109	0.579939
Contig10680	1085	0	0	0	2	6.69385	7.26282	4	11.5167	12.4956	NA	NA	NA	NA	-0.782816	0.518157
Contig10681	812	0	0	0	2	8.94436	7.26282	5	19.2358	15.6195	NA	NA	-2.24474	0.15232	-1.10474	0.334921
Contig10682	493	0	0	0	2	14.7319	7.26282	0	0	0	NA	NA	NA	NA	NA	NA
Contig10683	1859	2	7.0911	13.1824	3	5.86027	10.8942	3	5.04125	9.37169	0.275043	0.829258	0.492227	0.696042	0.217184	0.853515
Contig10684	812	8	64.9377	52.7294	7	31.3053	25.4199	4	15.3887	12.4956	1.05265	0.149124	2.07719	0.0122322	1.02454	0.247367
Contig10685	599	1	11.0036	6.59118	2	12.1249	7.26282	1	5.21519	3.1239	-0.139995	0.93353	1.07719	0.58489	1.21718	0.477419
Contig10686	345	11	210.153	72.5029	5	52.6292	18.1571	13	117.712	40.6107	1.99751	0.00642562	0.836181	0.142542	-1.16133	0.105554
Contig10687	616	0	0	0	0	0	0	2	10.1425	6.24779	NA	NA	NA	NA	NA	NA
Contig10688	410	0	0	0	0	0	0	4	30.477	12.4956	NA	NA	NA	NA	NA	NA
Contig10689	1017	3	19.443	19.7735	0	0	0	9	27.6451	28.1151	NA	NA	-0.507773	0.55722	-3.95274	0.00471755
Contig1069	1009	34	222.101	224.1	4	14.3961	14.5256	8	24.7683	24.9912	3.94747	1.44272e-11	3.16465	7.1439e-11	-0.782816	0.360794
Contig10690	960	0	0	0	0	0	0	38	123.654	118.708	NA	NA	-5.17074	4.38611e-08	-6.03074	6.41073e-10
Contig10691	586	0	0	0	0	0	0	2	10.6618	6.24779	NA	NA	NA	NA	NA	NA
Contig10692	844	0	0	0	0	0	0	2	7.4026	6.24779	NA	NA	NA	NA	NA	NA
Contig10693	479	7	96.322	46.1382	20	151.625	72.6282	63	410.867	196.806	-0.654568	0.259313	-2.09274	1.15332e-06	-1.43817	2.60108e-05
Contig10694	926	1	7.1179	6.59118	0	0	0	3	10.1206	9.37169	NA	NA	-0.507773	0.734694	NA	NA
Contig10695	806	0	0	0	0	0	0	2	7.75161	6.24779	NA	NA	NA	NA	NA	NA
Contig10696	820	0	0	0	0	0	0	5	19.0482	15.6195	NA	NA	-2.24474	0.15232	-3.10474	0.0553418
Contig10697	984	0	0	0	6	22.1428	21.7885	13	41.271	40.6107	-2.72496	0.0723947	-3.62325	0.00334823	-0.898294	0.190092
Contig10698	1381	0	0	0	1	2.62955	3.63141	5	11.3103	15.6195	NA	NA	-2.24474	0.15232	-2.10474	0.122398
Contig10699	682	0	0	0	0	0	0	2	9.16099	6.24779	NA	NA	NA	NA	NA	NA
Contig107	1132	1	5.82259	6.59118	0	0	0	3	8.27888	9.37169	NA	NA	-0.507773	0.734694	NA	NA
Contig1070	756	11	95.9034	72.5029	20	96.0691	72.6282	20	82.6428	62.4779	-0.00249115	0.996165	0.214693	0.674986	0.217184	0.633547
Contig10700	1054	7	43.7744	46.1382	7	24.1175	25.4199	18	53.3493	56.2301	0.860005	0.25432	-0.285381	0.627763	-1.14539	0.0596254
Contig10701	981	1	6.71883	6.59118	18	66.6314	65.3654	3	9.5532	9.37169	-3.30992	0.000636612	-0.507773	0.734694	2.80215	0.000192718
Contig10702	782	3	25.2858	19.7735	1	4.64375	3.63141	12	47.937	37.4868	2.44497	0.106957	-0.922811	0.251671	-3.36778	0.00209399
Contig10703	1393	0	0	0	0	0	0	2	4.48514	6.24779	NA	NA	NA	NA	NA	NA
Contig10704	512	0	0	0	0	0	0	2	12.2027	6.24779	NA	NA	NA	NA	NA	NA
Contig10705	656	4	40.1901	26.3647	1	5.53569	3.63141	2	9.52408	6.24779	2.86001	0.0427357	2.07719	0.0764683	-0.782816	0.647726
Contig10706	422	3	46.8567	19.7735	1	8.60524	3.63141	10	74.026	31.239	2.44497	0.106957	-0.659777	0.433601	-3.10474	0.00673036
Contig10707	856	0	0	0	0	0	0	5	18.2471	15.6195	NA	NA	-2.24474	0.15232	-3.10474	0.0553418
Contig10708	714	3	27.694	19.7735	0	0	0	3	13.1256	9.37169	NA	NA	1.07719	0.344073	NA	NA
Contig10709	3027	1	2.17746	6.59118	0	0	0	3	3.09603	9.37169	NA	NA	-0.507773	0.734694	NA	NA
Contig1071	1103	2	11.9514	13.1824	2	6.58461	7.26282	11	31.154	34.3629	0.860005	0.542322	-1.38224	0.128991	-2.24225	0.0171482
Contig10710	712	0	0	0	0	0	0	4	17.55	12.4956	NA	NA	NA	NA	NA	NA
Contig10711	850	2	15.5086	13.1824	13	55.5392	47.2084	16	58.8028	49.9823	-1.84043	0.0373404	-1.92281	0.0203856	-0.0823766	0.877963
Contig10712	1153	0	0	0	1	3.14953	3.63141	3	8.12809	9.37169	NA	NA	NA	NA	-1.36778	0.376949
Contig10713	612	0	0	0	0	0	0	2	10.2088	6.24779	NA	NA	NA	NA	NA	NA
Contig10714	699	0	0	0	0	0	0	5	22.3455	15.6195	NA	NA	-2.24474	0.15232	-3.10474	0.0553418
Contig10715	1260	0	0	0	1	2.88207	3.63141	3	7.43785	9.37169	NA	NA	NA	NA	-1.36778	0.376949
Contig10716	1692	0	0	0	0	0	0	4	7.3851	12.4956	NA	NA	NA	NA	NA	NA
Contig10717	1446	0	0	0	0	0	0	2	4.32074	6.24779	NA	NA	NA	NA	NA	NA
Contig10718	945	0	0	0	0	0	0	4	13.2228	12.4956	NA	NA	NA	NA	NA	NA
Contig10719	1407	222	1039.97	1463.24	488	1259.51	1772.13	756	1678.51	2361.67	-0.276316	0.0119566	-0.690638	1.28983e-12	-0.414321	5.24897e-07
Contig1072	1229	2	10.7261	13.1824	0	0	0	1	2.54182	3.1239	NA	NA	2.07719	0.210324	NA	NA
Contig10720	617	0	0	0	0	0	0	3	15.1891	9.37169	NA	NA	NA	NA	NA	NA
Contig10721	634	0	0	0	3	17.1833	10.8942	150	739.092	468.585	NA	NA	-7.15163	1.36304e-26	-5.42667	1.34371e-34
Contig10722	791	0	0	0	0	0	0	84	331.741	262.407	NA	NA	-6.31513	3.5572e-16	-7.17513	3.09017e-19
Contig10723	1982	0	0	0	1	1.8322	3.63141	15	23.642	46.8585	NA	NA	-3.8297	0.00130931	-3.68971	0.000365191
Contig10724	415	1	15.8824	6.59118	1	8.75039	3.63141	8	60.2197	24.9912	0.860005	0.666583	-1.92281	0.101027	-2.78282	0.0216118
Contig10725	493	0	0	0	0	0	0	7	44.3555	21.8673	NA	NA	-2.73017	0.0582647	-3.59017	0.0159424
Contig10726	558	0	0	0	0	0	0	5	27.9919	15.6195	NA	NA	-2.24474	0.15232	-3.10474	0.0553418
Contig10727	789	0	0	0	0	0	0	2	7.91862	6.24779	NA	NA	NA	NA	NA	NA
Contig10728	512	0	0	0	0	0	0	4	24.4054	12.4956	NA	NA	NA	NA	NA	NA
Contig10729	674	0	0	0	0	0	0	4	18.5394	12.4956	NA	NA	NA	NA	NA	NA
Contig1073	1333	2	9.88924	13.1824	0	0	0	0	0	0	NA	NA	NA	NA	NA	NA
Contig10730	633	0	0	0	0	0	0	2	9.87013	6.24779	NA	NA	NA	NA	NA	NA
Contig10731	354	0	0	0	0	0	0	8	70.5965	24.9912	NA	NA	-2.92281	0.0360693	-3.78282	0.00864531
Contig10732	884	0	0	0	5	20.5397	18.1571	1	3.53382	3.1239	-2.46192	0.120931	NA	NA	2.53911	0.0623789
Contig10733	576	0	0	0	0	0	0	5	27.1172	15.6195	NA	NA	-2.24474	0.15232	-3.10474	0.0553418
Contig10734	1154	4	22.8464	26.3647	5	15.734	18.1571	24	64.9684	74.9735	0.538077	0.568635	-1.50777	0.0166926	-2.04585	0.000888793
Contig10735	1007	0	0	0	0	0	0	3	9.30654	9.37169	NA	NA	NA	NA	NA	NA
Contig10736	582	5	56.6252	32.9559	1	6.23954	3.63141	5	26.8376	15.6195	3.18193	0.0171394	1.07719	0.221905	-2.10474	0.122398
Contig10737	465	0	0	0	0	0	0	2	13.4361	6.24779	NA	NA	NA	NA	NA	NA
Contig10738	990	0	0	0	0	0	0	3	9.46635	9.37169	NA	NA	NA	NA	NA	NA
Contig10739	579	88	1001.77	580.023	54	338.681	196.096	199	1073.67	621.655	1.56455	7.57761e-11	-0.100004	0.559517	-1.66455	8.81487e-17
Contig1074	611	1	10.7875	6.59118	2	11.8868	7.26282	3	15.3383	9.37169	-0.139995	0.93353	-0.507773	0.734694	-0.367779	0.777544
Contig10740	462	0	0	0	0	0	0	2	13.5234	6.24779	NA	NA	NA	NA	NA	NA
Contig10741	2540	1	2.59495	6.59118	0	0	0	1	1.22988	3.1239	NA	NA	1.07719	0.58489	NA	NA
Contig10742	556	0	0	0	0	0	0	2	11.237	6.24779	NA	NA	NA	NA	NA	NA
Contig10743	719	0	0	0	0	0	0	3	13.0343	9.37169	NA	NA	NA	NA	NA	NA
Contig10744	683	0	0	0	0	0	0	2	9.14758	6.24779	NA	NA	NA	NA	NA	NA
Contig10745	781	0	0	0	1	4.64969	3.63141	4	15.9995	12.4956	NA	NA	NA	NA	-1.78282	0.215898
Contig10746	1303	0	0	0	0	0	0	28	67.129	87.4691	NA	NA	-4.73017	3.48451e-06	-5.59017	1.11177e-07
Contig10747	516	0	0	0	28	197.053	101.68	6	36.3244	18.7434	-4.94735	1.63247e-06	-2.50777	0.0941924	2.43958	1.62531e-05
Contig10748	1768	0	0	0	0	0	0	2	3.53382	6.24779	NA	NA	NA	NA	NA	NA
Contig10749	745	0	0	0	0	0	0	4	16.7726	12.4956	NA	NA	NA	NA	NA	NA
Contig1075	790	2	16.6865	13.1824	0	0	0	2	7.9086	6.24779	NA	NA	1.07719	0.439804	NA	NA
Contig10750	1005	0	0	0	2	7.22669	7.26282	5	15.5418	15.6195	NA	NA	-2.24474	0.15232	-1.10474	0.334921
Contig10751	743	0	0	0	0	0	0	2	8.40887	6.24779	NA	NA	NA	NA	NA	NA
Contig10752	1209	2	10.9035	13.1824	2	6.0073	7.26282	2	5.16774	6.24779	0.860005	0.542322	1.07719	0.439804	0.217184	0.88017
Contig10753	493	0	0	0	0	0	0	8	50.692	24.9912	NA	NA	-2.92281	0.0360693	-3.78282	0.00864531
Contig10754	495	0	0	0	1	7.33619	3.63141	3	18.9327	9.37169	NA	NA	NA	NA	-1.36778	0.376949
Contig10755	918	0	0	0	0	0	0	2	6.80588	6.24779	NA	NA	NA	NA	NA	NA
Contig10756	1309	0	0	0	0	0	0	3	7.15943	9.37169	NA	NA	NA	NA	NA	NA
Contig10757	806	0	0	0	0	0	0	6	23.2548	18.7434	NA	NA	-2.50777	0.0941924	-3.36778	0.029596
Contig10758	979	0	0	0	0	0	0	3	9.57272	9.37169	NA	NA	NA	NA	NA	NA
Contig10759	447	0	0	0	0	0	0	10	69.8858	31.239	NA	NA	-3.24474	0.0138733	-4.10474	0.00258938
Contig1076	528	1	12.4833	6.59118	6	41.266	21.7885	2	11.8329	6.24779	-1.72496	0.176218	0.077189	0.962872	1.80215	0.099699
Contig10760	519	4	50.799	26.3647	0	0	0	9	54.1716	28.1151	NA	NA	-0.092736	0.908291	-3.95274	0.00471755
Contig10761	937	0	0	0	0	0	0	2	6.66787	6.24779	NA	NA	NA	NA	NA	NA
Contig10762	717	0	0	0	0	0	0	5	21.7845	15.6195	NA	NA	-2.24474	0.15232	-3.10474	0.0553418
Contig10763	515	0	0	0	1	7.05128	3.63141	1	6.06582	3.1239	NA	NA	NA	NA	0.217184	0.915107
Contig10764	354	0	0	0	0	0	0	2	17.6491	6.24779	NA	NA	NA	NA	NA	NA
Contig10765	1018	7	45.3224	46.1382	69	246.137	250.567	58	177.982	181.186	-2.44116	9.83515e-09	-1.97344	7.04256e-06	0.467727	0.0678298
Contig10766	589	3	33.5714	19.7735	62	382.254	225.148	25	132.593	78.0974	-3.50923	8.43506e-11	-1.9817	0.00310202	1.52752	2.54337e-06
Contig10767	386	0	0	0	3	28.2234	10.8942	8	64.744	24.9912	NA	NA	-2.92281	0.0360693	-1.19785	0.193148
Contig10768	654	0	0	0	1	5.55262	3.63141	1	4.7766	3.1239	NA	NA	NA	NA	0.217184	0.915107
Contig10769	879	0	0	0	0	0	0	5	17.7696	15.6195	NA	NA	-2.24474	0.15232	-3.10474	0.0553418
Contig1077	356	2	37.0291	13.1824	0	0	0	1	8.77499	3.1239	NA	NA	2.07719	0.210324	NA	NA
Contig10770	615	5	53.5868	32.9559	4	23.6189	14.5256	14	71.1131	43.7346	1.18193	0.210499	-0.408238	0.54929	-1.59017	0.0327516
Contig10771	773	0	0	0	0	0	0	2	8.08253	6.24779	NA	NA	NA	NA	NA	NA
Contig10772	651	2	20.2494	13.1824	0	0	0	10	47.9861	31.239	NA	NA	-1.24474	0.181914	-4.10474	0.00258938
Contig10773	784	0	0	0	0	0	0	5	19.9228	15.6195	NA	NA	-2.24474	0.15232	-3.10474	0.0553418
Contig10774	512	0	0	0	0	0	0	2	12.2027	6.24779	NA	NA	NA	NA	NA	NA
Contig10775	1227	0	0	0	1	2.95959	3.63141	1	2.54596	3.1239	NA	NA	NA	NA	0.217184	0.915107
Contig10776	2180	0	0	0	0	0	0	2	2.86596	6.24779	NA	NA	NA	NA	NA	NA
Contig10777	838	0	0	0	0	0	0	8	29.8224	24.9912	NA	NA	-2.92281	0.0360693	-3.78282	0.00864531
Contig10778	1037	0	0	0	0	0	0	3	9.03731	9.37169	NA	NA	NA	NA	NA	NA
Contig10779	491	0	0	0	0	0	0	2	12.7246	6.24779	NA	NA	NA	NA	NA	NA
Contig1078	571	3	34.6296	19.7735	0	0	0	0	0	0	NA	NA	NA	NA	NA	NA
Contig10780	2245	0	0	0	0	0	0	3	4.17447	9.37169	NA	NA	NA	NA	NA	NA
Contig10781	2665	0	0	0	0	0	0	2	2.34439	6.24779	NA	NA	NA	NA	NA	NA
Contig10782	837	0	0	0	0	0	0	2	7.46451	6.24779	NA	NA	NA	NA	NA	NA
Contig10783	1241	2	10.6224	13.1824	1	2.9262	3.63141	4	10.069	12.4956	1.86001	0.267807	0.077189	0.947512	-1.78282	0.215898
Contig10784	549	0	0	0	0	0	0	5	28.4508	15.6195	NA	NA	-2.24474	0.15232	-3.10474	0.0553418
Contig10785	658	1	10.017	6.59118	0	0	0	73	346.572	228.044	NA	NA	-5.11264	3.4937e-14	-6.97264	4.03032e-17
Contig10786	400	0	0	0	0	0	0	3	23.4292	9.37169	NA	NA	NA	NA	NA	NA
Contig10787	1127	1	5.84843	6.59118	0	0	0	3	8.31561	9.37169	NA	NA	-0.507773	0.734694	NA	NA
Contig10788	567	0	0	0	0	0	0	7	38.5666	21.8673	NA	NA	-2.73017	0.0582647	-3.59017	0.0159424
Contig10789	937	0	0	0	0	0	0	3	10.0018	9.37169	NA	NA	NA	NA	NA	NA
Contig1079	818	6	48.346	39.5471	0	0	0	0	0	0	4.44497	0.00338231	4.66215	0.0018613	NA	NA
Contig10790	537	0	0	0	0	0	0	3	17.4519	9.37169	NA	NA	NA	NA	NA	NA
Contig10791	799	0	0	0	30	136.348	108.942	20	78.1952	62.4779	-5.04689	6.49644e-07	-4.24474	0.000129255	0.802146	0.051337
Contig10792	487	5	67.6712	32.9559	0	0	0	5	32.0729	15.6195	4.18193	0.00842886	1.07719	0.221905	-3.10474	0.0553418
Contig10793	751	0	0	0	0	0	0	7	29.1175	21.8673	NA	NA	-2.73017	0.0582647	-3.59017	0.0159424
Contig10794	2277	2	5.78935	13.1824	0	0	0	5	6.85968	15.6195	NA	NA	-0.244739	0.825323	-3.10474	0.0553418
Contig10795	2234	0	0	0	0	0	0	2	2.79668	6.24779	NA	NA	NA	NA	NA	NA
Contig10796	846	0	0	0	0	0	0	3	11.0776	9.37169	NA	NA	NA	NA	NA	NA
Contig10797	708	0	0	0	0	0	0	2	8.82457	6.24779	NA	NA	NA	NA	NA	NA
Contig10798	1568	0	0	0	4	9.26381	14.5256	3	5.97684	9.37169	NA	NA	NA	NA	0.632221	0.563566
Contig10799	665	0	0	0	0	0	0	2	9.39518	6.24779	NA	NA	NA	NA	NA	NA
Contig108	787	49	410.378	322.968	26	119.97	94.4167	46	182.591	143.699	1.77428	1.09089e-07	1.16834	4.44984e-05	-0.605939	0.0802758
Contig1080	2556	5	12.8935	32.9559	0	0	0	2	2.44436	6.24779	4.18193	0.00842886	2.39912	0.0305023	NA	NA
Contig10800	1048	0	0	0	0	0	0	2	5.96164	6.24779	NA	NA	NA	NA	NA	NA
Contig10801	695	0	0	0	0	0	0	2	8.98963	6.24779	NA	NA	NA	NA	NA	NA
Contig10802	877	0	0	0	0	0	0	2	7.12405	6.24779	NA	NA	NA	NA	NA	NA
Contig10803	852	1	7.73612	6.59118	0	0	0	4	14.6662	12.4956	NA	NA	-0.922811	0.508093	NA	NA
Contig10804	680	2	19.3858	13.1824	0	0	0	6	27.5638	18.7434	NA	NA	-0.507773	0.631753	-3.36778	0.029596
Contig10805	2541	0	0	0	0	0	0	2	2.45879	6.24779	NA	NA	NA	NA	NA	NA
Contig10806	1084	0	0	0	3	10.05	10.8942	3	8.64547	9.37169	NA	NA	NA	NA	0.217184	0.853515
Contig10807	1779	0	0	0	0	0	0	3	5.26795	9.37169	NA	NA	NA	NA	NA	NA
Contig10808	1062	0	0	0	0	0	0	2	5.88304	6.24779	NA	NA	NA	NA	NA	NA
Contig10809	612	0	0	0	0	0	0	2	10.2088	6.24779	NA	NA	NA	NA	NA	NA
Contig1081	535	2	24.6399	13.1824	0	0	0	12	70.0687	37.4868	NA	NA	-1.50777	0.0905739	-4.36778	0.000792925
Contig10810	413	0	0	0	0	0	0	21	158.842	65.6018	NA	NA	-4.31513	8.17853e-05	-5.17513	4.82119e-06
Contig10811	731	0	0	0	2	9.93546	7.26282	2	8.54691	6.24779	NA	NA	NA	NA	0.217184	0.88017
Contig10812	898	10	73.3984	65.9118	2	8.08778	7.26282	4	13.9149	12.4956	3.18193	0.000748729	2.39912	0.00221572	-0.782816	0.518157
Contig10813	715	10	92.1843	65.9118	100	507.89	363.141	32	139.811	99.9647	-2.46192	4.02664e-12	-0.600883	0.197454	1.86104	6.38269e-12
Contig10814	445	1	14.8116	6.59118	0	0	0	3	21.06	9.37169	NA	NA	-0.507773	0.734694	NA	NA
Contig10815	2131	32	98.9759	210.918	14	23.8572	50.8398	8	11.7274	24.9912	2.05265	2.23173e-06	3.07719	4.31624e-10	1.02454	0.101854
Contig10816	1025	4	25.7217	26.3647	0	0	0	4	12.1908	12.4956	NA	NA	1.07719	0.274605	NA	NA
Contig10817	563	0	0	0	1	6.45011	3.63141	1	5.54866	3.1239	NA	NA	NA	NA	0.217184	0.915107
Contig10818	907	0	0	0	0	0	0	2	6.88842	6.24779	NA	NA	NA	NA	NA	NA
Contig10819	1072	0	0	0	0	0	0	6	17.4845	18.7434	NA	NA	-2.50777	0.0941924	-3.36778	0.029596
Contig1082	1426	8	36.9771	52.7294	7	17.826	25.4199	2	4.38134	6.24779	1.05265	0.149124	3.07719	0.00180247	2.02454	0.0545877
Contig10820	687	0	0	0	0	0	0	3	13.6415	9.37169	NA	NA	NA	NA	NA	NA
Contig10821	644	2	20.4695	13.1824	0	0	0	3	14.5523	9.37169	NA	NA	0.492227	0.696042	NA	NA
Contig10822	180	0	0	0	0	0	0	8	138.84	24.9912	NA	NA	-2.92281	0.0360693	-3.78282	0.00864531
Contig10823	1145	0	0	0	0	0	0	6	16.3698	18.7434	NA	NA	-2.50777	0.0941924	-3.36778	0.029596
Contig10824	891	37	273.708	243.874	102	415.717	370.404	214	750.296	668.514	-0.602967	0.0178862	-1.45482	3.38475e-12	-0.851858	3.70749e-07
Contig10825	793	0	0	0	0	0	0	8	31.5147	24.9912	NA	NA	-2.92281	0.0360693	-3.78282	0.00864531
Contig10826	404	0	0	0	0	0	0	3	23.1973	9.37169	NA	NA	NA	NA	NA	NA
Contig10827	579	0	0	0	0	0	0	4	21.5813	12.4956	NA	NA	NA	NA	NA	NA
Contig10828	918	4	28.7197	26.3647	1	3.95579	3.63141	12	40.8353	37.4868	2.86001	0.0427357	-0.507773	0.497909	-3.36778	0.00209399
Contig10829	999	0	0	0	0	0	0	2	6.25405	6.24779	NA	NA	NA	NA	NA	NA
Contig1083	1969	8	26.7798	52.7294	6	11.0658	21.7885	11	17.4519	34.3629	1.27504	0.0926945	0.617757	0.3373	-0.657285	0.357813
Contig10830	1388	1	4.74869	6.59118	0	0	0	11	24.7571	34.3629	NA	NA	-2.38224	0.0278003	-4.24225	0.00142915
Contig10831	1772	0	0	0	0	0	0	3	5.28876	9.37169	NA	NA	NA	NA	NA	NA
Contig10832	859	0	0	0	0	0	0	3	10.91	9.37169	NA	NA	NA	NA	NA	NA
Contig10833	1199	1	5.49723	6.59118	7	21.2009	25.4199	3	7.81626	9.37169	-1.94735	0.112545	-0.507773	0.734694	1.43958	0.130387
Contig10834	965	0	0	0	0	0	0	7	22.6604	21.8673	NA	NA	-2.73017	0.0582647	-3.59017	0.0159424
Contig10835	763	0	0	0	0	0	0	5	20.4711	15.6195	NA	NA	-2.24474	0.15232	-3.10474	0.0553418
Contig10836	527	1	12.507	6.59118	0	0	0	1	5.9277	3.1239	NA	NA	1.07719	0.58489	NA	NA
Contig10837	540	10	122.059	65.9118	0	0	0	39	225.615	121.832	5.18193	0.000103611	-0.886285	0.0457829	-6.06822	3.87699e-10
Contig10838	1148	0	0	0	0	0	0	4	10.8847	12.4956	NA	NA	NA	NA	NA	NA
Contig10839	1187	0	0	0	0	0	0	6	15.7905	18.7434	NA	NA	-2.50777	0.0941924	-3.36778	0.029596
Contig1084	957	2	13.7747	13.1824	0	0	0	1	3.26426	3.1239	NA	NA	2.07719	0.210324	NA	NA
Contig10840	876	0	0	0	0	0	0	4	14.2644	12.4956	NA	NA	NA	NA	NA	NA
Contig10841	1218	0	0	0	0	0	0	3	7.69433	9.37169	NA	NA	NA	NA	NA	NA
Contig10842	1859	0	0	0	3	5.86027	10.8942	3	5.04125	9.37169	NA	NA	NA	NA	0.217184	0.853515
Contig10843	1881	0	0	0	0	0	0	2	3.32153	6.24779	NA	NA	NA	NA	NA	NA
Contig10844	881	0	0	0	0	0	0	2	7.09171	6.24779	NA	NA	NA	NA	NA	NA
Contig10845	1157	0	0	0	0	0	0	2	5.39999	6.24779	NA	NA	NA	NA	NA	NA
Contig10846	734	0	0	0	0	0	0	7	29.7919	21.8673	NA	NA	-2.73017	0.0582647	-3.59017	0.0159424
Contig10847	548	0	0	0	0	0	0	8	45.6043	24.9912	NA	NA	-2.92281	0.0360693	-3.78282	0.00864531
Contig10848	461	0	0	0	0	0	0	7	47.4344	21.8673	NA	NA	-2.73017	0.0582647	-3.59017	0.0159424
Contig10849	1098	0	0	0	0	0	0	2	5.69016	6.24779	NA	NA	NA	NA	NA	NA
Contig1085	2923	3	6.76481	19.7735	2	2.48472	7.26282	10	10.6873	31.239	1.44497	0.257231	-0.659777	0.433601	-2.10474	0.0289133
Contig10850	482	0	0	0	2	15.0681	7.26282	4	25.9245	12.4956	NA	NA	NA	NA	-0.782816	0.518157
Contig10851	2894	0	0	0	0	0	0	3	3.23832	9.37169	NA	NA	NA	NA	NA	NA
Contig10852	437	1	15.0828	6.59118	0	0	0	15	107.228	46.8585	NA	NA	-2.8297	0.00474224	-4.68971	0.000139396
Contig10853	1464	0	0	0	3	7.44142	10.8942	1	2.13381	3.1239	NA	NA	NA	NA	1.80215	0.244377
Contig10854	1153	0	0	0	0	0	0	3	8.12809	9.37169	NA	NA	NA	NA	NA	NA
Contig10855	476	0	0	0	0	0	0	47	308.452	146.823	NA	NA	-5.4774	9.61034e-10	-6.33741	7.45335e-12
Contig10856	613	0	0	0	0	0	0	2	10.1922	6.24779	NA	NA	NA	NA	NA	NA
Contig10857	1606	0	0	0	0	0	0	4	7.78057	12.4956	NA	NA	NA	NA	NA	NA
Contig10858	651	0	0	0	0	0	0	2	9.59723	6.24779	NA	NA	NA	NA	NA	NA
Contig10859	993	6	39.8258	39.5471	1	3.65701	3.63141	13	40.8969	40.6107	3.44497	0.0069109	-0.0382882	0.953985	-3.48326	0.00116884
Contig1086	815	3	24.262	19.7735	5	22.2786	18.1571	7	26.831	21.8673	0.12304	0.903447	-0.145203	0.874748	-0.268243	0.748787
Contig10860	809	1	8.14731	6.59118	0	0	0	2	7.72286	6.24779	NA	NA	0.077189	0.962872	NA	NA
Contig10861	1471	0	0	0	0	0	0	2	4.24731	6.24779	NA	NA	NA	NA	NA	NA
Contig10862	903	1	7.2992	6.59118	3	12.0645	10.8942	3	10.3784	9.37169	-0.724957	0.632664	-0.507773	0.734694	0.217184	0.853515
Contig10863	402	4	65.5838	26.3647	3	27.1001	10.8942	9	69.938	28.1151	1.27504	0.234485	-0.092736	0.908291	-1.36778	0.125935
Contig10864	951	0	0	0	0	0	0	3	9.85456	9.37169	NA	NA	NA	NA	NA	NA
Contig10865	832	0	0	0	0	0	0	2	7.50937	6.24779	NA	NA	NA	NA	NA	NA
Contig10866	582	0	0	0	1	6.23954	3.63141	2	10.735	6.24779	NA	NA	NA	NA	-0.782816	0.647726
Contig10867	1850	0	0	0	0	0	0	2	3.37719	6.24779	NA	NA	NA	NA	NA	NA
Contig10868	937	0	0	0	0	0	0	3	10.0018	9.37169	NA	NA	NA	NA	NA	NA
Contig10869	1918	0	0	0	0	0	0	2	3.25745	6.24779	NA	NA	NA	NA	NA	NA
Contig1087	1325	1	4.97447	6.59118	2	5.48138	7.26282	1	2.35766	3.1239	-0.139995	0.93353	1.07719	0.58489	1.21718	0.477419
Contig10870	3573	0	0	0	0	0	0	10	8.74306	31.239	NA	NA	-3.24474	0.0138733	-4.10474	0.00258938
Contig10871	621	2	21.2276	13.1824	0	0	0	4	20.1217	12.4956	NA	NA	0.077189	0.947512	NA	NA
Contig10872	588	0	0	0	0	0	0	2	10.6255	6.24779	NA	NA	NA	NA	NA	NA
Contig10873	1119	67	394.646	441.609	16	51.9237	58.1026	74	206.585	231.168	2.92609	4.92076e-17	0.933825	7.05746e-05	-1.99227	9.67342e-09
Contig10874	805	1	8.1878	6.59118	0	0	0	2	7.76123	6.24779	NA	NA	0.077189	0.962872	NA	NA
Contig10875	735	0	0	0	0	0	0	3	12.7506	9.37169	NA	NA	NA	NA	NA	NA
Contig10876	756	0	0	0	0	0	0	20	82.6428	62.4779	NA	NA	-4.24474	0.000129255	-5.10474	8.36783e-06
Contig10877	1072	0	0	0	0	0	0	2	5.82817	6.24779	NA	NA	NA	NA	NA	NA
Contig10878	488	0	0	0	1	7.44142	3.63141	16	102.423	49.9823	NA	NA	-3.92281	0.000820996	-3.78282	0.000204483
Contig10879	789	0	0	0	0	0	0	2	7.91862	6.24779	NA	NA	NA	NA	NA	NA
Contig1088	594	2	22.1925	13.1824	0	0	0	2	10.5182	6.24779	NA	NA	1.07719	0.439804	NA	NA
Contig10880	639	0	0	0	0	0	0	2	9.77746	6.24779	NA	NA	NA	NA	NA	NA
Contig10881	879	0	0	0	0	0	0	3	10.6618	9.37169	NA	NA	NA	NA	NA	NA
Contig10882	628	0	0	0	0	0	0	2	9.94872	6.24779	NA	NA	NA	NA	NA	NA
Contig10883	907	0	0	0	0	0	0	2	6.88842	6.24779	NA	NA	NA	NA	NA	NA
Contig10884	320	1	20.5974	6.59118	0	0	0	1	9.76218	3.1239	NA	NA	1.07719	0.58489	NA	NA
Contig10885	630	0	0	0	0	0	0	15	74.3785	46.8585	NA	NA	-3.8297	0.00130931	-4.68971	0.000139396
Contig10886	1378	1	4.78315	6.59118	4	10.5411	14.5256	12	27.2037	37.4868	-1.13999	0.419278	-2.50777	0.0179349	-1.36778	0.0772148
Contig10887	960	0	0	0	0	0	0	8	26.0325	24.9912	NA	NA	-2.92281	0.0360693	-3.78282	0.00864531
Contig10888	1078	0	0	0	0	0	0	2	5.79573	6.24779	NA	NA	NA	NA	NA	NA
Contig10889	610	1	10.8052	6.59118	0	0	0	8	40.9691	24.9912	NA	NA	-1.92281	0.101027	-3.78282	0.00864531
Contig1089	837	11	86.6224	72.5029	0	0	0	8	29.858	24.9912	5.31944	4.48269e-05	1.53662	0.0169998	-3.78282	0.00864531
Contig10890	1687	0	0	0	0	0	0	2	3.70349	6.24779	NA	NA	NA	NA	NA	NA
Contig10891	1095	0	0	0	0	0	0	11	31.3816	34.3629	NA	NA	-3.38224	0.00862313	-4.24225	0.00142915
Contig10892	395	2	33.373	13.1824	15	137.902	54.4712	7	55.3602	21.8673	-2.04689	0.0163989	-0.730166	0.473841	1.31672	0.0385628
Contig10893	718	0	0	0	0	0	0	5	21.7542	15.6195	NA	NA	-2.24474	0.15232	-3.10474	0.0553418
Contig10894	731	0	0	0	0	0	0	4	17.0938	12.4956	NA	NA	NA	NA	NA	NA
Contig10895	724	0	0	0	0	0	0	12	51.7773	37.4868	NA	NA	-3.50777	0.00536865	-4.36778	0.000792925
Contig10896	862	0	0	0	1	4.21277	3.63141	2	7.24802	6.24779	NA	NA	NA	NA	-0.782816	0.647726
Contig10897	1457	14	63.3332	92.2765	19	47.3554	68.9968	57	122.211	178.062	0.419433	0.396089	-0.948346	0.0105815	-1.36778	0.00011743
Contig10898	860	0	0	0	0	0	0	5	18.1622	15.6195	NA	NA	-2.24474	0.15232	-3.10474	0.0553418
Contig10899	1410	6	28.0476	39.5471	13	33.4811	47.2084	82	181.673	256.16	-0.255472	0.70368	-2.6954	1.21187e-10	-2.43993	7.73916e-12
Contig109	471	3	41.982	19.7735	9	69.39	32.6827	3	19.8974	9.37169	-0.724957	0.40773	1.07719	0.344073	1.80215	0.0437664
Contig1090	636	4	41.4539	26.3647	0	0	0	1	4.91179	3.1239	NA	NA	3.07719	0.0273239	NA	NA
Contig10900	1218	0	0	0	0	0	0	2	5.12955	6.24779	NA	NA	NA	NA	NA	NA
Contig10901	3113	3	6.35192	19.7735	0	0	0	6	6.021	18.7434	NA	NA	0.077189	0.935738	-3.36778	0.029596
Contig10902	1484	0	0	0	0	0	0	9	18.9455	28.1151	NA	NA	-3.09274	0.0223544	-3.95274	0.00471755
Contig10903	1061	0	0	0	0	0	0	2	5.88859	6.24779	NA	NA	NA	NA	NA	NA
Contig10904	829	0	0	0	0	0	0	4	15.0731	12.4956	NA	NA	NA	NA	NA	NA
Contig10905	1168	0	0	0	0	0	0	3	8.02371	9.37169	NA	NA	NA	NA	NA	NA
Contig10906	505	0	0	0	0	0	0	3	18.5578	9.37169	NA	NA	NA	NA	NA	NA
Contig10907	3256	0	0	0	0	0	0	4	3.83771	12.4956	NA	NA	NA	NA	NA	NA
Contig10908	483	26	354.804	171.371	30	225.554	108.942	60	388.062	187.434	0.653554	0.0835554	-0.129262	0.680342	-0.782816	0.0123199
Contig10909	513	0	0	0	3	21.2363	10.8942	10	60.8947	31.239	NA	NA	-3.24474	0.0138733	-1.51978	0.0808484
Contig1091	818	1	8.05767	6.59118	0	0	0	4	15.2758	12.4956	NA	NA	-0.922811	0.508093	NA	NA
Contig10910	759	0	0	0	0	0	0	15	61.7371	46.8585	NA	NA	-3.8297	0.00130931	-4.68971	0.000139396
Contig10911	1127	0	0	0	0	0	0	2	5.54374	6.24779	NA	NA	NA	NA	NA	NA
Contig10912	952	7	48.4645	46.1382	6	22.887	21.7885	25	82.0351	78.0974	1.0824	0.167446	-0.759312	0.161351	-1.84171	0.00155845
Contig10913	435	0	0	0	0	0	0	4	28.7255	12.4956	NA	NA	NA	NA	NA	NA
Contig10914	1160	0	0	0	0	0	0	3	8.07904	9.37169	NA	NA	NA	NA	NA	NA
Contig10915	1082	2	12.1833	13.1824	0	0	0	8	23.0972	24.9912	NA	NA	-0.922811	0.349302	-3.78282	0.00864531
Contig10916	697	1	9.45649	6.59118	0	0	0	2	8.96384	6.24779	NA	NA	0.077189	0.962872	NA	NA
Contig10917	2142	0	0	0	0	0	0	49	71.4617	153.071	NA	NA	-5.53752	4.16725e-10	-6.39753	2.82716e-12
Contig10918	590	0	0	0	0	0	0	3	15.8842	9.37169	NA	NA	NA	NA	NA	NA
Contig10919	248	0	0	0	0	0	0	4	50.3854	12.4956	NA	NA	NA	NA	NA	NA
Contig1092	509	1	12.9493	6.59118	0	0	0	3	18.412	9.37169	NA	NA	-0.507773	0.734694	NA	NA
Contig10920	675	0	0	0	0	0	0	2	9.25599	6.24779	NA	NA	NA	NA	NA	NA
Contig10921	946	0	0	0	0	0	0	3	9.90665	9.37169	NA	NA	NA	NA	NA	NA
Contig10922	597	0	0	0	0	0	0	2	10.4653	6.24779	NA	NA	NA	NA	NA	NA
Contig10923	814	0	0	0	0	0	0	16	61.4034	49.9823	NA	NA	-3.92281	0.000820996	-4.78282	7.87884e-05
Contig10924	691	2	19.0772	13.1824	7	36.7871	25.4199	10	45.2083	31.239	-0.94735	0.358597	-1.24474	0.181914	-0.297389	0.67287
Contig10925	757	11	95.7767	72.5029	17	81.5509	61.734	38	156.814	118.708	0.231974	0.667367	-0.711307	0.102874	-0.943281	0.0195839
Contig10926	1193	0	0	0	0	0	0	2	5.23704	6.24779	NA	NA	NA	NA	NA	NA
Contig10927	442	0	0	0	0	0	0	15	106.015	46.8585	NA	NA	-3.8297	0.00130931	-4.68971	0.000139396
Contig10928	969	0	0	0	0	0	0	2	6.44767	6.24779	NA	NA	NA	NA	NA	NA
Contig10929	1022	0	0	0	0	0	0	2	6.1133	6.24779	NA	NA	NA	NA	NA	NA
Contig1093	1013	9	58.5593	59.3206	9	32.2633	32.6827	10	30.8381	31.239	0.860005	0.196166	0.925186	0.148425	0.0651806	0.921504
Contig10930	566	0	0	0	0	0	0	2	11.0385	6.24779	NA	NA	NA	NA	NA	NA
Contig10931	495	0	0	0	0	0	0	5	31.5545	15.6195	NA	NA	-2.24474	0.15232	-3.10474	0.0553418
Contig10932	783	1	8.41785	6.59118	4	18.5513	14.5256	6	23.9379	18.7434	-1.13999	0.419278	-1.50777	0.231429	-0.367779	0.68949
Contig10933	435	0	0	0	0	0	0	4	28.7255	12.4956	NA	NA	NA	NA	NA	NA
Contig10934	391	1	16.8572	6.59118	0	0	0	2	15.979	6.24779	NA	NA	0.077189	0.962872	NA	NA
Contig10935	819	7	56.3348	46.1382	4	17.7358	14.5256	6	22.8857	18.7434	1.66736	0.0546684	1.29958	0.093397	-0.367779	0.68949
Contig10936	665	0	0	0	0	0	0	10	46.9759	31.239	NA	NA	-3.24474	0.0138733	-4.10474	0.00258938
Contig10937	1722	0	0	0	0	0	0	5	9.07055	15.6195	NA	NA	-2.24474	0.15232	-3.10474	0.0553418
Contig10938	935	3	21.1482	19.7735	4	15.5355	14.5256	3	10.0232	9.37169	0.444968	0.678215	1.07719	0.344073	0.632221	0.563566
Contig10939	1368	0	0	0	0	0	0	4	9.1342	12.4956	NA	NA	NA	NA	NA	NA
Contig1094	1140	1	5.78173	6.59118	0	0	0	2	5.48052	6.24779	NA	NA	0.077189	0.962872	NA	NA
Contig10940	624	3	31.6883	19.7735	0	0	0	7	35.0437	21.8673	NA	NA	-0.145203	0.874748	-3.59017	0.0159424
Contig10941	593	0	0	0	0	0	0	5	26.3398	15.6195	NA	NA	-2.24474	0.15232	-3.10474	0.0553418
Contig10942	635	0	0	0	0	0	0	3	14.7586	9.37169	NA	NA	NA	NA	NA	NA
Contig10943	767	0	0	0	1	4.73457	3.63141	17	69.2389	53.1062	NA	NA	-4.01027	0.000515743	-3.87028	0.00011465
Contig10944	643	1	10.2507	6.59118	0	0	0	29	140.891	90.593	NA	NA	-3.78079	8.61527e-06	-5.6408	6.56477e-08
Contig10945	1014	0	0	0	0	0	0	3	9.2423	9.37169	NA	NA	NA	NA	NA	NA
Contig10946	877	0	0	0	0	0	0	2	7.12405	6.24779	NA	NA	NA	NA	NA	NA
Contig10947	303	0	0	0	1	11.9849	3.63141	2	20.6198	6.24779	NA	NA	NA	NA	-0.782816	0.647726
Contig10948	435	0	0	0	0	0	0	10	71.8137	31.239	NA	NA	-3.24474	0.0138733	-4.10474	0.00258938
Contig10949	937	0	0	0	3	11.6267	10.8942	6	20.0036	18.7434	NA	NA	-2.50777	0.0941924	-0.782816	0.4287
Contig1095	1321	1	4.98953	6.59118	0	0	0	1	2.3648	3.1239	NA	NA	1.07719	0.58489	NA	NA
Contig10950	834	0	0	0	0	0	0	5	18.7284	15.6195	NA	NA	-2.24474	0.15232	-3.10474	0.0553418
Contig10951	430	0	0	0	0	0	0	2	14.5298	6.24779	NA	NA	NA	NA	NA	NA
Contig10952	1164	0	0	0	0	0	0	2	5.36752	6.24779	NA	NA	NA	NA	NA	NA
Contig10953	2275	0	0	0	0	0	0	4	5.49257	12.4956	NA	NA	NA	NA	NA	NA
Contig10954	584	0	0	0	0	0	0	13	69.5388	40.6107	NA	NA	-3.62325	0.00334823	-4.48326	0.000442126
Contig10955	1017	0	0	0	0	0	0	11	33.7885	34.3629	NA	NA	-3.38224	0.00862313	-4.24225	0.00142915
Contig10956	890	0	0	0	0	0	0	2	7.01999	6.24779	NA	NA	NA	NA	NA	NA
Contig10957	713	0	0	0	0	0	0	2	8.76268	6.24779	NA	NA	NA	NA	NA	NA
Contig10958	472	0	0	0	0	0	0	2	13.2369	6.24779	NA	NA	NA	NA	NA	NA
Contig10959	1357	0	0	0	0	0	0	8	18.4165	24.9912	NA	NA	-2.92281	0.0360693	-3.78282	0.00864531
Contig1096	871	4	30.2695	26.3647	0	0	0	1	3.58656	3.1239	NA	NA	3.07719	0.0273239	NA	NA
Contig10960	1230	0	0	0	2	5.90473	7.26282	3	7.61926	9.37169	NA	NA	NA	NA	-0.367779	0.777544
Contig10961	1179	7	39.1334	46.1382	5	15.4004	18.1571	10	26.4962	31.239	1.34543	0.101117	0.562616	0.409216	-0.782816	0.306913
Contig10962	874	0	0	0	0	0	0	2	7.14851	6.24779	NA	NA	NA	NA	NA	NA
Contig10963	349	0	0	0	0	0	0	2	17.902	6.24779	NA	NA	NA	NA	NA	NA
Contig10964	799	0	0	0	0	0	0	6	23.4585	18.7434	NA	NA	-2.50777	0.0941924	-3.36778	0.029596
Contig10965	838	0	0	0	0	0	0	5	18.639	15.6195	NA	NA	-2.24474	0.15232	-3.10474	0.0553418
Contig10966	663	0	0	0	0	0	0	4	18.847	12.4956	NA	NA	NA	NA	NA	NA
Contig10967	451	3	43.8437	19.7735	2	16.1038	7.26282	49	339.403	153.071	1.44497	0.257231	-2.95256	1.85143e-07	-4.39753	1.11196e-11
Contig10968	498	0	0	0	0	0	0	3	18.8187	9.37169	NA	NA	NA	NA	NA	NA
Contig10969	575	0	0	0	1	6.3155	3.63141	3	16.2986	9.37169	NA	NA	NA	NA	-1.36778	0.376949
Contig1097	532	35	433.63	230.691	67	457.339	243.305	9	52.8479	28.1151	-0.0768008	0.788873	3.03655	8.72605e-11	3.11335	3.65585e-14
Contig10970	634	1	10.3962	6.59118	1	5.72778	3.63141	3	14.7818	9.37169	0.860005	0.666583	-0.507773	0.734694	-1.36778	0.376949
Contig10971	865	0	0	0	0	0	0	7	25.2801	21.8673	NA	NA	-2.73017	0.0582647	-3.59017	0.0159424
Contig10972	1498	0	0	0	0	0	0	6	12.5123	18.7434	NA	NA	-2.50777	0.0941924	-3.36778	0.029596
Contig10973	557	0	0	0	0	0	0	9	50.4759	28.1151	NA	NA	-3.09274	0.0223544	-3.95274	0.00471755
Contig10974	1646	0	0	0	0	0	0	7	13.2851	21.8673	NA	NA	-2.73017	0.0582647	-3.59017	0.0159424
Contig10975	496	0	0	0	0	0	0	2	12.5964	6.24779	NA	NA	NA	NA	NA	NA
Contig10976	713	0	0	0	0	0	0	10	43.8134	31.239	NA	NA	-3.24474	0.0138733	-4.10474	0.00258938
Contig10977	641	0	0	0	4	22.6609	14.5256	5	24.3674	15.6195	NA	NA	-2.24474	0.15232	-0.104744	0.913423
Contig10978	1083	0	0	0	0	0	0	6	17.3069	18.7434	NA	NA	-2.50777	0.0941924	-3.36778	0.029596
Contig10979	1172	0	0	0	0	0	0	4	10.6618	12.4956	NA	NA	NA	NA	NA	NA
Contig1098	474	7	97.338	46.1382	6	45.9672	21.7885	18	118.629	56.2301	1.0824	0.167446	-0.285381	0.627763	-1.36778	0.0304463
Contig10980	921	0	0	0	0	0	0	4	13.5674	12.4956	NA	NA	NA	NA	NA	NA
Contig10981	761	0	0	0	2	9.54379	7.26282	5	20.5249	15.6195	NA	NA	-2.24474	0.15232	-1.10474	0.334921
Contig10982	627	0	0	0	0	0	0	3	14.9469	9.37169	NA	NA	NA	NA	NA	NA
Contig10983	590	38	424.516	250.465	70	430.845	254.199	63	333.569	196.806	-0.0213502	0.938764	0.347837	0.21721	0.369187	0.139722
Contig10984	516	0	0	0	0	0	0	3	18.1622	9.37169	NA	NA	NA	NA	NA	NA
Contig10985	3164	0	0	0	0	0	0	3	2.96198	9.37169	NA	NA	NA	NA	NA	NA
Contig10986	1058	0	0	0	0	0	0	2	5.90529	6.24779	NA	NA	NA	NA	NA	NA
Contig10987	486	0	0	0	0	0	0	2	12.8555	6.24779	NA	NA	NA	NA	NA	NA
Contig10988	697	0	0	0	0	0	0	3	13.4458	9.37169	NA	NA	NA	NA	NA	NA
Contig10989	1376	0	0	0	0	0	0	4	9.0811	12.4956	NA	NA	NA	NA	NA	NA
Contig1099	1518	4	17.3681	26.3647	0	0	0	1	2.0579	3.1239	NA	NA	3.07719	0.0273239	NA	NA
Contig10990	1483	0	0	0	0	0	0	12	25.2777	37.4868	NA	NA	-3.50777	0.00536865	-4.36778	0.000792925
Contig10991	650	0	0	0	0	0	0	2	9.61199	6.24779	NA	NA	NA	NA	NA	NA
Contig10992	1266	0	0	0	0	0	0	11	27.1429	34.3629	NA	NA	-3.38224	0.00862313	-4.24225	0.00142915
Contig10993	687	0	0	0	2	10.5718	7.26282	4	18.1886	12.4956	NA	NA	NA	NA	-0.782816	0.518157
Contig10994	931	0	0	0	1	3.90055	3.63141	4	13.4217	12.4956	NA	NA	NA	NA	-1.78282	0.215898
Contig10995	1851	0	0	0	0	0	0	2	3.37536	6.24779	NA	NA	NA	NA	NA	NA
Contig10996	384	13	223.139	85.6853	11	104.025	39.9455	90	732.163	281.151	1.10101	0.0564609	-1.71422	3.68523e-07	-2.81524	9.09902e-15
Contig10997	656	0	0	0	4	22.1428	14.5256	7	33.3343	21.8673	NA	NA	-2.73017	0.0582647	-0.590171	0.505193
Contig10998	1104	0	0	0	0	0	0	4	11.3185	12.4956	NA	NA	NA	NA	NA	NA
Contig10999	786	3	25.1572	19.7735	0	0	0	26	103.335	81.2213	NA	NA	-2.03829	0.00212729	-5.48326	3.21535e-07
Contig11	641	1	10.2826	6.59118	1	5.66523	3.63141	0	0	0	0.860005	0.666583	NA	NA	NA	NA
Contig110	838	1	7.86536	6.59118	0	0	0	1	3.7278	3.1239	NA	NA	1.07719	0.58489	NA	NA
Contig1100	2191	3	9.02489	19.7735	0	0	0	3	4.27736	9.37169	NA	NA	1.07719	0.344073	NA	NA
Contig11000	1617	0	0	0	0	0	0	8	15.4553	24.9912	NA	NA	-2.92281	0.0360693	-3.78282	0.00864531
Contig11001	671	1	9.82291	6.59118	8	43.2955	29.0513	49	228.124	153.071	-2.13999	0.0713825	-4.53752	1.14295e-09	-2.39753	1.63829e-07
Contig11002	564	0	0	0	0	0	0	3	16.6165	9.37169	NA	NA	NA	NA	NA	NA
Contig11003	3481	18	34.0825	118.641	9	9.38888	32.6827	35	31.4095	109.336	1.86001	0.00088586	0.117831	0.76465	-1.74217	0.000315139
Contig11004	637	0	0	0	0	0	0	2	9.80815	6.24779	NA	NA	NA	NA	NA	NA
Contig11005	383	0	0	0	0	0	0	4	32.6256	12.4956	NA	NA	NA	NA	NA	NA
Contig11006	1460	0	0	0	0	0	0	3	6.41897	9.37169	NA	NA	NA	NA	NA	NA
Contig11007	914	0	0	0	0	0	0	5	17.0892	15.6195	NA	NA	-2.24474	0.15232	-3.10474	0.0553418
Contig11008	422	15	234.283	98.8676	59	507.709	214.253	28	207.273	87.4691	-1.11575	0.00229647	0.176725	0.684944	1.29247	5.24068e-05
Contig11009	1345	0	0	0	0	0	0	6	13.9356	18.7434	NA	NA	-2.50777	0.0941924	-3.36778	0.029596
Contig1101	702	3	28.1674	19.7735	12	62.0754	43.5769	2	8.89999	6.24779	-1.13999	0.161829	1.66215	0.187098	2.80215	0.00233305
Contig11010	673	4	39.1749	26.3647	2	10.7917	7.26282	11	51.0592	34.3629	1.86001	0.117084	-0.382243	0.617608	-2.24225	0.0171482
Contig11011	1219	0	0	0	0	0	0	9	23.064	28.1151	NA	NA	-3.09274	0.0223544	-3.95274	0.00471755
Contig11012	703	2	18.7516	13.1824	1	5.16559	3.63141	10	44.4367	31.239	1.86001	0.267807	-1.24474	0.181914	-3.10474	0.00673036
Contig11013	536	0	0	0	0	0	0	2	11.6563	6.24779	NA	NA	NA	NA	NA	NA
Contig11014	510	0	0	0	0	0	0	2	12.2506	6.24779	NA	NA	NA	NA	NA	NA
Contig11015	523	0	0	0	0	0	0	13	77.6494	40.6107	NA	NA	-3.62325	0.00334823	-4.48326	0.000442126
Contig11016	1063	0	0	0	0	0	0	4	11.755	12.4956	NA	NA	NA	NA	NA	NA
Contig11017	1497	0	0	0	0	0	0	3	6.26031	9.37169	NA	NA	NA	NA	NA	NA
Contig11018	959	0	0	0	0	0	0	2	6.5149	6.24779	NA	NA	NA	NA	NA	NA
Contig11019	769	0	0	0	0	0	0	4	16.2491	12.4956	NA	NA	NA	NA	NA	NA
Contig1102	712	5	46.2863	32.9559	3	15.3009	10.8942	12	52.6499	37.4868	1.59697	0.115374	-0.185845	0.793089	-1.78282	0.0320777
Contig11020	867	0	0	0	0	0	0	3	10.8093	9.37169	NA	NA	NA	NA	NA	NA
Contig11021	2030	0	0	0	0	0	0	4	6.15546	12.4956	NA	NA	NA	NA	NA	NA
Contig11022	490	21	282.479	138.415	29	214.92	105.311	48	306.014	149.947	0.394342	0.326369	-0.115456	0.741456	-0.509798	0.126393
Contig11023	546	0	0	0	0	0	0	4	22.8857	12.4956	NA	NA	NA	NA	NA	NA
Contig11024	552	0	0	0	0	0	0	3	16.9777	9.37169	NA	NA	NA	NA	NA	NA
Contig11025	563	0	0	0	0	0	0	4	22.1946	12.4956	NA	NA	NA	NA	NA	NA
Contig11026	1443	1	4.56769	6.59118	0	0	0	5	10.8243	15.6195	NA	NA	-1.24474	0.34522	-3.10474	0.0553418
Contig11027	1227	5	26.8589	32.9559	0	0	0	3	7.63789	9.37169	4.18193	0.00842886	1.81415	0.0702144	NA	NA
Contig11028	771	9	76.9398	59.3206	11	51.81	39.9455	32	129.656	99.9647	0.570499	0.367295	-0.752886	0.115745	-1.32338	0.0048992
Contig11029	1441	0	0	0	0	0	0	9	19.5108	28.1151	NA	NA	-3.09274	0.0223544	-3.95274	0.00471755
Contig1103	829	2	15.9015	13.1824	0	0	0	43	162.036	134.328	NA	NA	-3.34908	2.31545e-07	-6.20908	5.29343e-11
Contig11030	459	0	0	0	0	0	0	5	34.0294	15.6195	NA	NA	-2.24474	0.15232	-3.10474	0.0553418
Contig11031	848	0	0	0	0	0	0	3	11.0515	9.37169	NA	NA	NA	NA	NA	NA
Contig11032	642	0	0	0	0	0	0	5	24.3294	15.6195	NA	NA	-2.24474	0.15232	-3.10474	0.0553418
Contig11033	1400	0	0	0	0	0	0	10	22.3135	31.239	NA	NA	-3.24474	0.0138733	-4.10474	0.00258938
Contig11034	842	0	0	0	0	0	0	3	11.1303	9.37169	NA	NA	NA	NA	NA	NA
Contig11035	420	0	0	0	0	0	0	4	29.7514	12.4956	NA	NA	NA	NA	NA	NA
Contig11036	798	7	57.8173	46.1382	11	50.0571	39.9455	14	54.8052	43.7346	0.207929	0.757644	0.077189	0.901979	-0.13074	0.821156
Contig11037	626	0	0	0	0	0	0	10	49.9025	31.239	NA	NA	-3.24474	0.0138733	-4.10474	0.00258938
Contig11038	485	0	0	0	0	0	0	4	25.7641	12.4956	NA	NA	NA	NA	NA	NA
Contig11039	571	0	0	0	1	6.35974	3.63141	2	10.9418	6.24779	NA	NA	NA	NA	-0.782816	0.647726
Contig1104	968	2	13.6181	13.1824	0	0	0	7	22.5902	21.8673	NA	NA	-0.730166	0.473841	-3.59017	0.0159424
Contig11040	517	0	0	0	1	7.02401	3.63141	3	18.1271	9.37169	NA	NA	NA	NA	-1.36778	0.376949
Contig11041	1627	26	105.329	171.371	163	363.811	591.92	43	82.5615	134.328	-1.78828	4.84555e-13	0.351364	0.302824	2.13965	7.22529e-22
Contig11042	749	4	35.1999	26.3647	1	4.84835	3.63141	9	37.5368	28.1151	2.86001	0.0427357	-0.092736	0.908291	-2.95274	0.0120653
Contig11043	592	0	0	0	0	0	0	2	10.5537	6.24779	NA	NA	NA	NA	NA	NA
Contig11044	807	1	8.1675	6.59118	0	0	0	19	73.549	59.354	NA	NA	-3.17074	0.000787813	-5.03074	1.45752e-05
Contig11045	1005	0	0	0	0	0	0	2	6.21671	6.24779	NA	NA	NA	NA	NA	NA
Contig11046	469	2	28.1074	13.1824	0	0	0	7	46.6253	21.8673	NA	NA	-0.730166	0.473841	-3.59017	0.0159424
Contig11047	2716	0	0	0	0	0	0	2	2.30037	6.24779	NA	NA	NA	NA	NA	NA
Contig11048	1017	1	6.481	6.59118	0	0	0	2	6.14336	6.24779	NA	NA	0.077189	0.962872	NA	NA
Contig11049	585	0	0	0	0	0	0	2	10.68	6.24779	NA	NA	NA	NA	NA	NA
Contig1105	806	9	73.5987	59.3206	6	27.0328	21.7885	1	3.8758	3.1239	1.44497	0.0497195	4.24711	0.000191139	2.80215	0.0313532
Contig11050	609	0	0	0	0	0	0	3	15.3887	9.37169	NA	NA	NA	NA	NA	NA
Contig11051	639	0	0	0	0	0	0	2	9.77746	6.24779	NA	NA	NA	NA	NA	NA
Contig11052	2155	0	0	0	0	0	0	2	2.89921	6.24779	NA	NA	NA	NA	NA	NA
Contig11053	827	0	0	0	1	4.39107	3.63141	4	15.1095	12.4956	NA	NA	NA	NA	-1.78282	0.215898
Contig11054	1335	0	0	0	0	0	0	10	23.4	31.239	NA	NA	-3.24474	0.0138733	-4.10474	0.00258938
Contig11055	514	1	12.8233	6.59118	0	0	0	17	103.32	53.1062	NA	NA	-3.01027	0.00193688	-4.87028	4.47171e-05
Contig11056	589	0	0	0	2	12.3308	7.26282	11	58.341	34.3629	NA	NA	-3.38224	0.00862313	-2.24225	0.0171482
Contig11057	371	5	88.8299	32.9559	3	29.3645	10.8942	26	218.925	81.2213	1.59697	0.115374	-1.30132	0.0258564	-2.89829	2.3616e-05
Contig11058	1207	0	0	0	0	0	0	2	5.1763	6.24779	NA	NA	NA	NA	NA	NA
Contig11059	923	24	171.385	158.188	8	31.4749	29.0513	19	64.3056	59.354	2.44497	5.12442e-06	1.41422	0.000918924	-1.03074	0.0756637
Contig1106	642	7	71.8664	46.1382	2	11.3128	7.26282	3	14.5976	9.37169	2.66736	0.00974237	2.29958	0.0125466	-0.367779	0.777544
Contig11060	421	1	15.656	6.59118	0	0	0	5	37.1009	15.6195	NA	NA	-1.24474	0.34522	-3.10474	0.0553418
Contig11061	944	1	6.98218	6.59118	1	3.84683	3.63141	24	79.4211	74.9735	0.860005	0.666583	-3.50777	8.24214e-05	-4.36778	2.08441e-06
Contig11062	962	0	0	0	1	3.77486	3.63141	1	3.24729	3.1239	NA	NA	NA	NA	0.217184	0.915107
Contig11063	348	1	18.9402	6.59118	0	0	0	14	125.674	43.7346	NA	NA	-2.73017	0.0074039	-4.59017	0.000247695
Contig11064	2061	0	0	0	0	0	0	4	6.06288	12.4956	NA	NA	NA	NA	NA	NA
Contig11065	956	1	6.89454	6.59118	2	7.5971	7.26282	7	22.8737	21.8673	-0.139995	0.93353	-1.73017	0.153538	-1.59017	0.131108
Contig11066	448	0	0	0	0	0	0	3	20.919	9.37169	NA	NA	NA	NA	NA	NA
Contig11067	828	3	23.8811	19.7735	16	70.1722	58.1026	33	124.503	103.089	-1.55503	0.0403094	-2.38224	0.000138557	-0.82721	0.0516152
Contig11068	1365	90	434.583	593.206	274	728.943	995.007	77	176.22	240.54	-0.746174	2.78316e-06	1.30226	1.67548e-09	2.04843	8.24795e-34
Contig11069	869	0	0	0	0	0	0	3	10.7845	9.37169	NA	NA	NA	NA	NA	NA
Contig1107	463	4	56.9432	26.3647	14	109.805	50.8398	22	148.436	68.7257	-0.94735	0.194178	-1.38224	0.0317989	-0.434893	0.371189
Contig11070	1633	0	0	0	0	0	0	5	9.5649	15.6195	NA	NA	-2.24474	0.15232	-3.10474	0.0553418
Contig11071	512	0	0	0	0	0	0	9	54.9122	28.1151	NA	NA	-3.09274	0.0223544	-3.95274	0.00471755
Contig11072	506	26	338.677	171.371	38	272.715	137.994	48	296.338	149.947	0.312518	0.380033	0.192666	0.561401	-0.119851	0.700635
Contig11073	590	1	11.1715	6.59118	1	6.15494	3.63141	6	31.7684	18.7434	0.860005	0.666583	-1.50777	0.231429	-2.36778	0.0689286
Contig11074	152	0	0	0	0	0	0	3	61.6559	9.37169	NA	NA	NA	NA	NA	NA
Contig11075	761	0	0	0	0	0	0	2	8.20998	6.24779	NA	NA	NA	NA	NA	NA
Contig11076	614	0	0	0	0	0	0	3	15.2633	9.37169	NA	NA	NA	NA	NA	NA
Contig11077	358	0	0	0	0	0	0	2	17.4519	6.24779	NA	NA	NA	NA	NA	NA
Contig11078	492	0	0	0	0	0	0	2	12.6988	6.24779	NA	NA	NA	NA	NA	NA
Contig11079	450	0	0	0	0	0	0	9	62.4779	28.1151	NA	NA	-3.09274	0.0223544	-3.95274	0.00471755
Contig1108	641	2	20.5653	13.1824	5	28.3261	18.1571	17	82.8491	53.1062	-0.461923	0.680693	-2.01027	0.0138282	-1.54835	0.0210228
Contig11080	518	0	0	0	5	35.0522	18.1571	6	36.1841	18.7434	-2.46192	0.120931	-2.50777	0.0941924	-0.0458507	0.957996
Contig11081	730	2	18.058	13.1824	4	19.8981	14.5256	4	17.1172	12.4956	-0.139995	0.906106	0.077189	0.947512	0.217184	0.831172
Contig11082	618	3	31.996	19.7735	0	0	0	11	55.6033	34.3629	NA	NA	-0.79728	0.332517	-4.24225	0.00142915
Contig11083	1381	8	38.182	52.7294	67	176.18	243.305	35	79.1719	109.336	-2.20608	1.04873e-07	-1.05209	0.029069	1.15399	8.08615e-05
Contig11084	788	0	0	0	0	0	0	7	27.7504	21.8673	NA	NA	-2.73017	0.0582647	-3.59017	0.0159424
Contig11085	1538	0	0	0	0	0	0	4	8.12457	12.4956	NA	NA	NA	NA	NA	NA
Contig11086	438	0	0	0	0	0	0	6	42.7931	18.7434	NA	NA	-2.50777	0.0941924	-3.36778	0.029596
Contig11087	3533	0	0	0	0	0	0	3	2.65262	9.37169	NA	NA	NA	NA	NA	NA
Contig11088	1228	0	0	0	0	0	0	3	7.63167	9.37169	NA	NA	NA	NA	NA	NA
Contig11089	1047	1	6.2953	6.59118	0	0	0	2	5.96733	6.24779	NA	NA	0.077189	0.962872	NA	NA
Contig1109	1359	1	4.85002	6.59118	0	0	0	1	2.29867	3.1239	NA	NA	1.07719	0.58489	NA	NA
Contig11090	937	0	0	0	0	0	0	6	20.0036	18.7434	NA	NA	-2.50777	0.0941924	-3.36778	0.029596
Contig11091	599	0	0	0	0	0	0	15	78.2278	46.8585	NA	NA	-3.8297	0.00130931	-4.68971	0.000139396
Contig11092	807	0	0	0	0	0	0	2	7.742	6.24779	NA	NA	NA	NA	NA	NA
Contig11093	584	0	0	0	0	0	0	2	10.6983	6.24779	NA	NA	NA	NA	NA	NA
Contig11094	439	0	0	0	0	0	0	4	28.4638	12.4956	NA	NA	NA	NA	NA	NA
Contig11095	514	0	0	0	2	14.13	7.26282	2	12.1552	6.24779	NA	NA	NA	NA	0.217184	0.88017
Contig11096	641	1	10.2826	6.59118	0	0	0	7	34.1143	21.8673	NA	NA	-1.73017	0.153538	-3.59017	0.0159424
Contig11097	501	0	0	0	0	0	0	7	43.6473	21.8673	NA	NA	-2.73017	0.0582647	-3.59017	0.0159424
Contig11098	851	0	0	0	0	0	0	3	11.0126	9.37169	NA	NA	NA	NA	NA	NA
Contig11099	523	0	0	0	3	20.8303	10.8942	1	5.97303	3.1239	NA	NA	NA	NA	1.80215	0.244377
Contig111	723	9	82.0478	59.3206	0	0	0	12	51.8489	37.4868	5.02993	0.00024241	0.662152	0.279031	-4.36778	0.000792925
Contig1110	2074	6	19.068	39.5471	0	0	0	2	3.01244	6.24779	4.44497	0.00338231	2.66215	0.0119822	NA	NA
Contig11100	886	0	0	0	0	0	0	2	7.05169	6.24779	NA	NA	NA	NA	NA	NA
Contig11101	1543	0	0	0	0	0	0	13	26.3193	40.6107	NA	NA	-3.62325	0.00334823	-4.48326	0.000442126
Contig11102	699	0	0	0	0	0	0	3	13.4073	9.37169	NA	NA	NA	NA	NA	NA
Contig11103	587	1	11.2286	6.59118	0	0	0	4	21.2872	12.4956	NA	NA	-0.922811	0.508093	NA	NA
Contig11104	534	0	0	0	0	0	0	7	40.95	21.8673	NA	NA	-2.73017	0.0582647	-3.59017	0.0159424
Contig11105	503	0	0	0	1	7.21951	3.63141	7	43.4737	21.8673	NA	NA	-2.73017	0.0582647	-2.59017	0.0386492
Contig11106	754	63	550.722	415.244	167	804.305	606.446	60	248.586	187.434	-0.546419	0.00555252	1.14758	5.02539e-06	1.694	8.78983e-17
Contig11107	582	0	0	0	0	0	0	11	59.0427	34.3629	NA	NA	-3.38224	0.00862313	-4.24225	0.00142915
Contig11108	510	14	180.934	92.2765	6	42.7225	21.7885	14	85.754	43.7346	2.0824	0.00158668	1.07719	0.0409571	-1.00521	0.135259
Contig11109	488	0	0	0	0	0	0	5	32.0071	15.6195	NA	NA	-2.24474	0.15232	-3.10474	0.0553418
Contig1111	726	4	36.315	26.3647	3	15.0058	10.8942	15	64.5433	46.8585	1.27504	0.234485	-0.829702	0.241584	-2.10474	0.00745802
Contig11110	572	0	0	0	0	0	0	2	10.9227	6.24779	NA	NA	NA	NA	NA	NA
Contig11111	657	5	50.1612	32.9559	1	5.52726	3.63141	3	14.2644	9.37169	3.18193	0.0171394	1.81415	0.0702144	-1.36778	0.376949
Contig11112	548	0	0	0	0	0	0	2	11.4011	6.24779	NA	NA	NA	NA	NA	NA
Contig11113	808	0	0	0	3	13.483	10.8942	3	11.5986	9.37169	NA	NA	NA	NA	0.217184	0.853515
Contig11114	427	1	15.436	6.59118	0	0	0	7	51.2114	21.8673	NA	NA	-1.73017	0.153538	-3.59017	0.0159424
Contig11115	952	0	0	0	0	0	0	3	9.84421	9.37169	NA	NA	NA	NA	NA	NA
Contig11116	836	0	0	0	0	0	0	3	11.2102	9.37169	NA	NA	NA	NA	NA	NA
Contig11117	438	0	0	0	0	0	0	5	35.6609	15.6195	NA	NA	-2.24474	0.15232	-3.10474	0.0553418
Contig11118	527	0	0	0	0	0	0	6	35.5662	18.7434	NA	NA	-2.50777	0.0941924	-3.36778	0.029596
Contig11119	513	0	0	0	0	0	0	5	30.4473	15.6195	NA	NA	-2.24474	0.15232	-3.10474	0.0553418
Contig1112	1362	1	4.83934	6.59118	2	5.33247	7.26282	2	4.58722	6.24779	-0.139995	0.93353	0.077189	0.962872	0.217184	0.88017
Contig11120	515	0	0	0	0	0	0	8	48.5266	24.9912	NA	NA	-2.92281	0.0360693	-3.78282	0.00864531
Contig11121	841	1	7.83731	6.59118	0	0	0	2	7.42901	6.24779	NA	NA	0.077189	0.962872	NA	NA
Contig11122	1440	0	0	0	0	0	0	6	13.0162	18.7434	NA	NA	-2.50777	0.0941924	-3.36778	0.029596
Contig11123	576	0	0	0	0	0	0	5	27.1172	15.6195	NA	NA	-2.24474	0.15232	-3.10474	0.0553418
Contig11124	533	0	0	0	0	0	0	2	11.7219	6.24779	NA	NA	NA	NA	NA	NA
Contig11125	2325	9	25.5142	59.3206	4	6.24759	14.5256	7	9.40528	21.8673	2.02993	0.0127372	1.43976	0.0396853	-0.590171	0.505193
Contig11126	684	3	28.9087	19.7735	8	42.4727	29.0513	20	91.342	62.4779	-0.555032	0.538258	-1.65978	0.0191498	-1.10474	0.0537894
Contig11127	493	0	0	0	0	0	0	6	38.019	18.7434	NA	NA	-2.50777	0.0941924	-3.36778	0.029596
Contig11128	1381	0	0	0	0	0	0	3	6.78616	9.37169	NA	NA	NA	NA	NA	NA
Contig11129	517	1	12.7489	6.59118	0	0	0	8	48.3388	24.9912	NA	NA	-1.92281	0.101027	-3.78282	0.00864531
Contig1113	585	2	22.5339	13.1824	0	0	0	14	74.7599	43.7346	NA	NA	-1.73017	0.0435599	-4.59017	0.000247695
Contig11130	1220	0	0	0	0	0	0	2	5.12114	6.24779	NA	NA	NA	NA	NA	NA
Contig11131	541	25	304.583	164.779	73	490.006	265.093	131	756.433	409.23	-0.685963	0.0246814	-1.31238	4.77207e-07	-0.626415	0.00235845
Contig11132	397	0	0	0	0	0	0	2	15.7375	6.24779	NA	NA	NA	NA	NA	NA
Contig11133	690	0	0	0	0	0	0	5	22.6369	15.6195	NA	NA	-2.24474	0.15232	-3.10474	0.0553418
Contig11134	949	1	6.94539	6.59118	2	7.65313	7.26282	27	88.878	84.3452	-0.139995	0.93353	-3.6777	2.12496e-05	-3.5377	2.51307e-06
Contig11135	759	0	0	0	21	100.474	76.2596	10	41.1581	31.239	-4.53231	4.36416e-05	-3.24474	0.0138733	1.28757	0.0161364
Contig11136	2492	0	0	0	0	0	0	9	11.2821	28.1151	NA	NA	-3.09274	0.0223544	-3.95274	0.00471755
Contig11137	527	0	0	0	0	0	0	9	53.3493	28.1151	NA	NA	-3.09274	0.0223544	-3.95274	0.00471755
Contig11138	2895	0	0	0	0	0	0	9	9.7116	28.1151	NA	NA	-3.09274	0.0223544	-3.95274	0.00471755
Contig11139	743	1	8.87103	6.59118	1	4.8875	3.63141	2	8.40887	6.24779	0.860005	0.666583	0.077189	0.962872	-0.782816	0.647726
Contig1114	578	1	11.4034	6.59118	3	18.8482	10.8942	6	32.428	18.7434	-0.724957	0.632664	-1.50777	0.231429	-0.782816	0.4287
Contig11140	1246	0	0	0	0	0	0	5	12.5357	15.6195	NA	NA	-2.24474	0.15232	-3.10474	0.0553418
Contig11141	522	0	0	0	0	0	0	4	23.9379	12.4956	NA	NA	NA	NA	NA	NA
Contig11142	1128	0	0	0	0	0	0	3	8.30824	9.37169	NA	NA	NA	NA	NA	NA
Contig11143	558	0	0	0	6	39.0474	21.7885	4	22.3935	12.4956	-2.72496	0.0723947	NA	NA	0.802146	0.383517
Contig11144	580	0	0	0	0	0	0	3	16.1581	9.37169	NA	NA	NA	NA	NA	NA
Contig11145	1408	3	14.0437	19.7735	0	0	0	6	13.3121	18.7434	NA	NA	0.077189	0.935738	-3.36778	0.029596
Contig11146	534	0	0	0	0	0	0	4	23.4	12.4956	NA	NA	NA	NA	NA	NA
Contig11147	1313	0	0	0	0	0	0	3	7.13762	9.37169	NA	NA	NA	NA	NA	NA
Contig11148	2025	0	0	0	0	0	0	8	12.3413	24.9912	NA	NA	-2.92281	0.0360693	-3.78282	0.00864531
Contig11149	1426	1	4.62214	6.59118	0	0	0	26	56.9574	81.2213	NA	NA	-3.62325	3.33835e-05	-5.48326	3.21535e-07
Contig1115	1821	5	18.0977	32.9559	13	25.9244	47.2084	9	15.4394	28.1151	-0.518506	0.460772	0.229192	0.76339	0.747698	0.227434
Contig11150	1703	1	3.87033	6.59118	0	0	0	1	1.83435	3.1239	NA	NA	1.07719	0.58489	NA	NA
Contig11151	626	8	84.2323	52.7294	0	0	0	6	29.9415	18.7434	4.86001	0.000574741	1.49223	0.0463881	-3.36778	0.029596
Contig11152	453	0	0	0	0	0	0	2	13.792	6.24779	NA	NA	NA	NA	NA	NA
Contig11153	636	0	0	0	0	0	0	6	29.4707	18.7434	NA	NA	-2.50777	0.0941924	-3.36778	0.029596
Contig11154	770	0	0	0	0	0	0	2	8.11402	6.24779	NA	NA	NA	NA	NA	NA
Contig11155	1406	19	89.0699	125.232	16	41.3247	58.1026	102	226.627	318.637	1.10793	0.0204629	-1.34731	5.79599e-06	-2.45524	1.85931e-14
Contig11156	446	8	118.227	52.7294	1	8.14218	3.63141	12	84.051	37.4868	3.86001	0.00114508	0.492227	0.434596	-3.36778	0.00209399
Contig11157	467	1	14.1139	6.59118	1	7.77604	3.63141	2	13.3786	6.24779	0.860005	0.666583	0.077189	0.962872	-0.782816	0.647726
Contig11158	658	1	10.017	6.59118	1	5.51886	3.63141	2	9.49513	6.24779	0.860005	0.666583	0.077189	0.962872	-0.782816	0.647726
Contig11159	443	7	104.15	46.1382	19	155.749	68.9968	19	133.982	59.354	-0.580567	0.323278	-0.363384	0.531439	0.217184	0.642169
Contig1116	658	3	30.051	19.7735	0	0	0	8	37.9805	24.9912	NA	NA	-0.337848	0.70453	-3.78282	0.00864531
Contig11160	675	1	9.7647	6.59118	0	0	0	13	60.1639	40.6107	NA	NA	-2.62325	0.0115371	-4.48326	0.000442126
Contig11161	1120	0	0	0	0	0	0	20	55.7839	62.4779	NA	NA	-4.24474	0.000129255	-5.10474	8.36783e-06
Contig11162	1255	6	31.5116	39.5471	0	0	0	2	4.97832	6.24779	4.44497	0.00338231	2.66215	0.0119822	NA	NA
Contig11163	899	0	0	0	0	0	0	3	10.4246	9.37169	NA	NA	NA	NA	NA	NA
Contig11164	284	0	0	0	1	12.7867	3.63141	5	54.9982	15.6195	NA	NA	-2.24474	0.15232	-2.10474	0.122398
Contig11165	1226	0	0	0	0	0	0	7	17.8363	21.8673	NA	NA	-2.73017	0.0582647	-3.59017	0.0159424
Contig11166	832	0	0	0	1	4.36468	3.63141	6	22.5281	18.7434	NA	NA	-2.50777	0.0941924	-2.36778	0.0689286
Contig11167	1235	2	10.674	13.1824	7	20.5829	25.4199	19	48.06	59.354	-0.94735	0.358597	-2.17074	0.00627322	-1.22339	0.0414296
Contig11168	1431	0	0	0	0	0	0	4	8.73207	12.4956	NA	NA	NA	NA	NA	NA
Contig11169	937	0	0	0	0	0	0	2	6.66787	6.24779	NA	NA	NA	NA	NA	NA
Contig1117	853	2	15.4541	13.1824	0	0	0	1	3.66225	3.1239	NA	NA	2.07719	0.210324	NA	NA
Contig11170	457	0	0	0	0	0	0	3	20.507	9.37169	NA	NA	NA	NA	NA	NA
Contig11171	719	1	9.16714	6.59118	1	5.05064	3.63141	11	47.7926	34.3629	0.860005	0.666583	-2.38224	0.0278003	-3.24225	0.00375363
Contig11172	686	0	0	0	0	0	0	3	13.6614	9.37169	NA	NA	NA	NA	NA	NA
Contig11173	283	1	23.2904	6.59118	0	0	0	13	143.501	40.6107	NA	NA	-2.62325	0.0115371	-4.48326	0.000442126
Contig11174	642	0	0	0	0	0	0	3	14.5976	9.37169	NA	NA	NA	NA	NA	NA
Contig11175	779	0	0	0	0	0	0	5	20.0507	15.6195	NA	NA	-2.24474	0.15232	-3.10474	0.0553418
Contig11176	2749	0	0	0	1	1.32099	3.63141	11	12.5001	34.3629	NA	NA	-3.38224	0.00862313	-3.24225	0.00375363
Contig11177	797	0	0	0	0	0	0	2	7.83914	6.24779	NA	NA	NA	NA	NA	NA
Contig11178	791	0	0	0	0	0	0	3	11.8479	9.37169	NA	NA	NA	NA	NA	NA
Contig11179	754	2	17.4832	13.1824	0	0	0	1	4.1431	3.1239	NA	NA	2.07719	0.210324	NA	NA
Contig1118	577	2	22.8464	13.1824	0	0	0	1	5.41403	3.1239	NA	NA	2.07719	0.210324	NA	NA
Contig11180	447	0	0	0	0	0	0	14	97.8402	43.7346	NA	NA	-3.73017	0.00209188	-4.59017	0.000247695
Contig11181	655	0	0	0	0	0	0	5	23.8465	15.6195	NA	NA	-2.24474	0.15232	-3.10474	0.0553418
Contig11182	1430	0	0	0	0	0	0	2	4.36909	6.24779	NA	NA	NA	NA	NA	NA
Contig11183	1484	0	0	0	0	0	0	3	6.31516	9.37169	NA	NA	NA	NA	NA	NA
Contig11184	498	5	66.1765	32.9559	0	0	0	6	37.6373	18.7434	4.18193	0.00842886	0.814155	0.333912	-3.36778	0.029596
Contig11185	501	0	0	0	0	0	0	7	43.6473	21.8673	NA	NA	-2.73017	0.0582647	-3.59017	0.0159424
Contig11186	883	0	0	0	0	0	0	2	7.07564	6.24779	NA	NA	NA	NA	NA	NA
Contig11187	922	0	0	0	2	7.87725	7.26282	4	13.5527	12.4956	NA	NA	NA	NA	-0.782816	0.518157
Contig11188	1037	0	0	0	0	0	0	7	21.0871	21.8673	NA	NA	-2.73017	0.0582647	-3.59017	0.0159424
Contig11189	979	5	33.6628	32.9559	7	25.9652	25.4199	7	22.3363	21.8673	0.374579	0.648075	0.591762	0.465441	0.217184	0.777915
Contig1119	891	426	3151.34	2807.84	435	1772.91	1579.66	71	248.93	221.797	0.829843	5.89052e-18	3.66215	1.45233e-132	2.83231	6.94781e-76
Contig11190	566	0	0	0	0	0	0	2	11.0385	6.24779	NA	NA	NA	NA	NA	NA
Contig11191	1703	3	11.611	19.7735	0	0	0	5	9.17175	15.6195	NA	NA	0.340223	0.734201	-3.10474	0.0553418
Contig11192	1948	28	94.7397	184.553	53	98.8012	192.465	101	161.968	315.514	-0.0605602	0.850624	-0.773668	0.0042176	-0.713107	0.00275153
Contig11193	578	0	0	0	0	0	0	4	21.6187	12.4956	NA	NA	NA	NA	NA	NA
Contig11194	765	9	77.5432	59.3206	19	90.1919	68.9968	28	114.339	87.4691	-0.217997	0.692888	-0.560241	0.257637	-0.342244	0.419793
Contig11195	622	0	0	0	0	0	0	31	155.693	96.8408	NA	NA	-4.87701	9.23324e-07	-5.73701	2.30719e-08
Contig11196	700	0	0	0	6	31.1264	21.7885	5	22.3135	15.6195	-2.72496	0.0723947	-2.24474	0.15232	0.480218	0.581202
Contig11197	667	0	0	0	0	0	0	5	23.4175	15.6195	NA	NA	-2.24474	0.15232	-3.10474	0.0553418
Contig11198	1118	0	0	0	0	0	0	7	19.5593	21.8673	NA	NA	-2.73017	0.0582647	-3.59017	0.0159424
Contig11199	393	2	33.5429	13.1824	1	9.24023	3.63141	3	23.8465	9.37169	1.86001	0.267807	0.492227	0.696042	-1.36778	0.376949
Contig112	516	1	12.7736	6.59118	1	7.03762	3.63141	4	24.2163	12.4956	0.860005	0.666583	-0.922811	0.508093	-1.78282	0.215898
Contig1120	1068	2	12.343	13.1824	1	3.4002	3.63141	3	8.77499	9.37169	1.86001	0.267807	0.492227	0.696042	-1.36778	0.376949
Contig11200	507	0	0	0	0	0	0	3	18.4846	9.37169	NA	NA	NA	NA	NA	NA
Contig11201	441	1	14.946	6.59118	0	0	0	12	85.004	37.4868	NA	NA	-2.50777	0.0179349	-4.36778	0.000792925
Contig11202	461	0	0	0	3	23.6317	10.8942	3	20.329	9.37169	NA	NA	NA	NA	0.217184	0.853515
Contig11203	583	1	11.3056	6.59118	3	18.6865	10.8942	34	182.183	106.212	-0.724957	0.632664	-4.01027	9.07011e-07	-3.28532	2.98175e-07
Contig11204	732	6	54.026	39.5471	4	19.8438	14.5256	6	25.6057	18.7434	1.44497	0.109099	1.07719	0.180875	-0.367779	0.68949
Contig11205	650	0	0	0	1	5.58679	3.63141	8	38.448	24.9912	NA	NA	-2.92281	0.0360693	-2.78282	0.0216118
Contig11206	406	0	0	0	0	0	0	2	15.3887	6.24779	NA	NA	NA	NA	NA	NA
Contig11207	833	0	0	0	1	4.35944	3.63141	1	3.75018	3.1239	NA	NA	NA	NA	0.217184	0.915107
Contig11208	577	0	0	0	0	0	0	4	21.6561	12.4956	NA	NA	NA	NA	NA	NA
Contig11209	1454	0	0	0	0	0	0	2	4.29697	6.24779	NA	NA	NA	NA	NA	NA
Contig1121	500	1	13.1824	6.59118	0	0	0	1	6.24779	3.1239	NA	NA	1.07719	0.58489	NA	NA
Contig11210	981	5	33.5942	32.9559	0	0	0	6	19.1064	18.7434	4.18193	0.00842886	0.814155	0.333912	-3.36778	0.029596
Contig11211	918	7	50.2595	46.1382	4	15.8231	14.5256	13	44.2382	40.6107	1.66736	0.0546684	0.184104	0.77307	-1.48326	0.0505828
Contig11212	395	1	16.6865	6.59118	1	9.19345	3.63141	3	23.7258	9.37169	0.860005	0.666583	-0.507773	0.734694	-1.36778	0.376949
Contig11213	859	0	0	0	0	0	0	2	7.27333	6.24779	NA	NA	NA	NA	NA	NA
Contig11214	686	0	0	0	0	0	0	2	9.10757	6.24779	NA	NA	NA	NA	NA	NA
Contig11215	872	0	0	0	0	0	0	7	25.0772	21.8673	NA	NA	-2.73017	0.0582647	-3.59017	0.0159424
Contig11216	639	0	0	0	0	0	0	7	34.2211	21.8673	NA	NA	-2.73017	0.0582647	-3.59017	0.0159424
Contig11217	584	4	45.145	26.3647	1	6.21817	3.63141	33	176.522	103.089	2.86001	0.0427357	-1.96721	0.00072094	-4.82721	1.3567e-08
Contig11218	882	0	0	0	10	41.1725	36.3141	2	7.08367	6.24779	-3.46192	0.00950173	NA	NA	2.53911	0.00840065
Contig11219	307	1	21.4696	6.59118	1	11.8287	3.63141	5	50.8778	15.6195	0.860005	0.666583	-1.24474	0.34522	-2.10474	0.122398
Contig1122	706	12	112.031	79.0941	7	36.0055	25.4199	13	57.5222	40.6107	1.63761	0.0130009	0.961712	0.0847761	-0.675901	0.305528
Contig11220	508	0	0	0	0	0	0	3	18.4482	9.37169	NA	NA	NA	NA	NA	NA
Contig11221	1435	0	0	0	0	0	0	3	6.53079	9.37169	NA	NA	NA	NA	NA	NA
Contig11222	1202	0	0	0	0	0	0	3	7.79675	9.37169	NA	NA	NA	NA	NA	NA
Contig11223	529	5	62.2984	32.9559	0	0	0	48	283.454	149.947	4.18193	0.00842886	-2.18585	1.28256e-05	-6.36778	4.5864e-12
Contig11224	1409	0	0	0	0	0	0	4	8.86841	12.4956	NA	NA	NA	NA	NA	NA
Contig11225	1626	0	0	0	0	0	0	7	13.4485	21.8673	NA	NA	-2.73017	0.0582647	-3.59017	0.0159424
Contig11226	526	0	0	0	0	0	0	2	11.8779	6.24779	NA	NA	NA	NA	NA	NA
Contig11227	490	0	0	0	0	0	0	6	38.2518	18.7434	NA	NA	-2.50777	0.0941924	-3.36778	0.029596
Contig11228	655	0	0	0	0	0	0	5	23.8465	15.6195	NA	NA	-2.24474	0.15232	-3.10474	0.0553418
Contig11229	965	1	6.83023	6.59118	1	3.76312	3.63141	8	25.8976	24.9912	0.860005	0.666583	-1.92281	0.101027	-2.78282	0.0216118
Contig1123	903	1	7.2992	6.59118	0	0	0	8	27.6757	24.9912	NA	NA	-1.92281	0.101027	-3.78282	0.00864531
Contig11230	741	0	0	0	0	0	0	4	16.8631	12.4956	NA	NA	NA	NA	NA	NA
Contig11231	850	0	0	0	0	0	0	6	22.051	18.7434	NA	NA	-2.50777	0.0941924	-3.36778	0.029596
Contig11232	1665	0	0	0	0	0	0	2	3.75243	6.24779	NA	NA	NA	NA	NA	NA
Contig11233	1675	0	0	0	0	0	0	7	13.0551	21.8673	NA	NA	-2.73017	0.0582647	-3.59017	0.0159424
Contig11234	824	7	55.993	46.1382	0	0	0	3	11.3734	9.37169	4.66736	0.00138285	2.29958	0.0125466	NA	NA
Contig11235	1171	1	5.62867	6.59118	6	18.6067	21.7885	21	56.0221	65.6018	-1.72496	0.176218	-3.31513	0.000319632	-1.59017	0.00892305
Contig11236	834	0	0	0	0	0	0	2	7.49136	6.24779	NA	NA	NA	NA	NA	NA
Contig11237	604	0	0	0	0	0	0	5	25.8601	15.6195	NA	NA	-2.24474	0.15232	-3.10474	0.0553418
Contig11238	552	0	0	0	2	13.1573	7.26282	1	5.65923	3.1239	NA	NA	NA	NA	1.21718	0.477419
Contig11239	747	0	0	0	0	0	0	47	196.55	146.823	NA	NA	-5.4774	9.61034e-10	-6.33741	7.45335e-12
Contig1124	601	1	10.967	6.59118	0	0	0	1	5.19783	3.1239	NA	NA	1.07719	0.58489	NA	NA
Contig11240	2250	0	0	0	0	0	0	5	6.94199	15.6195	NA	NA	-2.24474	0.15232	-3.10474	0.0553418
Contig11241	1359	1	4.85002	6.59118	0	0	0	3	6.89602	9.37169	NA	NA	-0.507773	0.734694	NA	NA
Contig11242	971	3	20.3641	19.7735	6	22.4392	21.7885	48	154.425	149.947	-0.139995	0.885137	-2.92281	2.82742e-07	-2.78282	1.83465e-08
Contig11243	564	0	0	0	0	0	0	2	11.0776	6.24779	NA	NA	NA	NA	NA	NA
Contig11244	733	0	0	0	0	0	0	2	8.52359	6.24779	NA	NA	NA	NA	NA	NA
Contig11245	2139	0	0	0	0	0	0	5	7.30224	15.6195	NA	NA	-2.24474	0.15232	-3.10474	0.0553418
Contig11246	757	1	8.70697	6.59118	0	0	0	2	8.25336	6.24779	NA	NA	0.077189	0.962872	NA	NA
Contig11247	943	0	0	0	0	0	0	4	13.2509	12.4956	NA	NA	NA	NA	NA	NA
Contig11248	360	0	0	0	0	0	0	5	43.3875	15.6195	NA	NA	-2.24474	0.15232	-3.10474	0.0553418
Contig11249	1105	0	0	0	18	59.1542	65.3654	4	11.3082	12.4956	-4.30992	0.000184161	NA	NA	2.38711	0.000642515
Contig1125	549	2	24.0116	13.1824	1	6.61459	3.63141	14	79.6622	43.7346	1.86001	0.267807	-1.73017	0.0435599	-3.59017	0.000652992
Contig11250	450	0	0	0	0	0	0	2	13.884	6.24779	NA	NA	NA	NA	NA	NA
Contig11251	531	1	12.4128	6.59118	4	27.3553	14.5256	6	35.2983	18.7434	-1.13999	0.419278	-1.50777	0.231429	-0.367779	0.68949
Contig11252	461	0	0	0	0	0	0	4	27.1054	12.4956	NA	NA	NA	NA	NA	NA
Contig11253	560	0	0	0	0	0	0	3	16.7352	9.37169	NA	NA	NA	NA	NA	NA
Contig11254	523	15	189.039	98.8676	7	48.604	25.4199	17	101.542	53.1062	1.95954	0.00167497	0.896617	0.0692131	-1.06292	0.0848621
Contig11255	1548	2	8.51573	13.1824	0	0	0	5	10.0901	15.6195	NA	NA	-0.244739	0.825323	-3.10474	0.0553418
Contig11256	516	0	0	0	0	0	0	3	18.1622	9.37169	NA	NA	NA	NA	NA	NA
Contig11257	1296	0	0	0	0	0	0	3	7.23124	9.37169	NA	NA	NA	NA	NA	NA
Contig11258	692	0	0	0	0	0	0	3	13.5429	9.37169	NA	NA	NA	NA	NA	NA
Contig11259	1375	0	0	0	0	0	0	9	20.4473	28.1151	NA	NA	-3.09274	0.0223544	-3.95274	0.00471755
Contig1126	1397	1	4.71809	6.59118	8	20.7955	29.0513	6	13.4169	18.7434	-2.13999	0.0713825	-1.50777	0.231429	0.632221	0.41405
Contig11260	576	0	0	0	0	0	0	4	21.6937	12.4956	NA	NA	NA	NA	NA	NA
Contig11261	753	0	0	0	2	9.64518	7.26282	8	33.1888	24.9912	NA	NA	-2.92281	0.0360693	-1.78282	0.0800999
Contig11262	2508	0	0	0	0	0	0	2	2.49115	6.24779	NA	NA	NA	NA	NA	NA
Contig11263	817	0	0	0	0	0	0	4	15.2945	12.4956	NA	NA	NA	NA	NA	NA
Contig11264	1495	0	0	0	0	0	0	2	4.17913	6.24779	NA	NA	NA	NA	NA	NA
Contig11265	654	2	20.1565	13.1824	0	0	0	1	4.7766	3.1239	NA	NA	2.07719	0.210324	NA	NA
Contig11266	1198	0	0	0	1	3.03123	3.63141	4	10.4304	12.4956	NA	NA	NA	NA	-1.78282	0.215898
Contig11267	1087	1	6.06364	6.59118	0	0	0	1	2.87387	3.1239	NA	NA	1.07719	0.58489	NA	NA
Contig11268	536	2	24.5939	13.1824	0	0	0	91	530.363	284.275	NA	NA	-4.43061	1.54812e-16	-7.29061	1.48774e-20
Contig11269	627	1	10.5122	6.59118	0	0	0	1	4.98229	3.1239	NA	NA	1.07719	0.58489	NA	NA
Contig1127	686	1	9.60813	6.59118	0	0	0	4	18.2151	12.4956	NA	NA	-0.922811	0.508093	NA	NA
Contig11270	1155	0	0	0	0	0	0	3	8.11402	9.37169	NA	NA	NA	NA	NA	NA
Contig11271	947	5	34.8003	32.9559	11	42.1811	39.9455	19	62.6759	59.354	-0.277498	0.704989	-0.84881	0.178993	-0.571312	0.286325
Contig11272	364	0	0	0	0	0	0	9	77.2392	28.1151	NA	NA	-3.09274	0.0223544	-3.95274	0.00471755
Contig11273	792	4	33.2888	26.3647	0	0	0	2	7.88863	6.24779	NA	NA	2.07719	0.0764683	NA	NA
Contig11274	417	4	63.2247	26.3647	0	0	0	3	22.4741	9.37169	NA	NA	1.49223	0.159002	NA	NA
Contig11275	672	0	0	0	0	0	0	8	37.1892	24.9912	NA	NA	-2.92281	0.0360693	-3.78282	0.00864531
Contig11276	480	0	0	0	0	0	0	6	39.0487	18.7434	NA	NA	-2.50777	0.0941924	-3.36778	0.029596
Contig11277	612	0	0	0	0	0	0	4	20.4176	12.4956	NA	NA	NA	NA	NA	NA
Contig11278	864	0	0	0	0	0	0	13	47.0031	40.6107	NA	NA	-3.62325	0.00334823	-4.48326	0.000442126
Contig11279	531	1	12.4128	6.59118	0	0	0	2	11.7661	6.24779	NA	NA	0.077189	0.962872	NA	NA
Contig1128	716	3	27.6167	19.7735	5	25.359	18.1571	8	34.9039	24.9912	0.12304	0.903447	-0.337848	0.70453	-0.460888	0.56942
Contig11280	785	0	0	0	0	0	0	6	23.8769	18.7434	NA	NA	-2.50777	0.0941924	-3.36778	0.029596
Contig11281	2776	0	0	0	0	0	0	2	2.25065	6.24779	NA	NA	NA	NA	NA	NA
Contig11282	902	0	0	0	1	4.02596	3.63141	5	17.3165	15.6195	NA	NA	-2.24474	0.15232	-2.10474	0.122398
Contig11283	1006	0	0	0	0	0	0	7	21.7369	21.8673	NA	NA	-2.73017	0.0582647	-3.59017	0.0159424
Contig11284	975	0	0	0	0	0	0	3	9.61199	9.37169	NA	NA	NA	NA	NA	NA
Contig11285	553	1	11.9189	6.59118	0	0	0	9	50.841	28.1151	NA	NA	-2.09274	0.0660399	-3.95274	0.00471755
Contig11286	613	0	0	0	0	0	0	5	25.4804	15.6195	NA	NA	-2.24474	0.15232	-3.10474	0.0553418
Contig11287	900	0	0	0	1	4.0349	3.63141	1	3.471	3.1239	NA	NA	NA	NA	0.217184	0.915107
Contig11288	591	0	0	0	0	0	0	3	15.8573	9.37169	NA	NA	NA	NA	NA	NA
Contig11289	874	0	0	0	0	0	0	7	25.0198	21.8673	NA	NA	-2.73017	0.0582647	-3.59017	0.0159424
Contig1129	799	3	24.7478	19.7735	9	40.9045	32.6827	2	7.81952	6.24779	-0.724957	0.40773	1.66215	0.187098	2.38711	0.0158071
Contig11290	1251	21	110.643	138.415	34	98.6954	123.468	13	32.4626	40.6107	0.16486	0.669411	1.76907	0.000265589	1.60421	0.000305715
Contig11291	2094	3	9.44295	19.7735	0	0	0	1	1.49183	3.1239	NA	NA	2.66215	0.0756147	NA	NA
Contig11292	459	0	0	0	0	0	0	10	68.0588	31.239	NA	NA	-3.24474	0.0138733	-4.10474	0.00258938
Contig11293	1178	0	0	0	2	6.16538	7.26282	8	21.2149	24.9912	NA	NA	-2.92281	0.0360693	-1.78282	0.0800999
Contig11294	486	0	0	0	0	0	0	2	12.8555	6.24779	NA	NA	NA	NA	NA	NA
Contig11295	656	2	20.095	13.1824	0	0	0	3	14.2861	9.37169	NA	NA	0.492227	0.696042	NA	NA
Contig11296	766	0	0	0	0	0	0	2	8.15639	6.24779	NA	NA	NA	NA	NA	NA
Contig11297	468	0	0	0	4	31.0377	14.5256	3	20.025	9.37169	NA	NA	NA	NA	0.632221	0.563566
Contig11298	491	1	13.424	6.59118	0	0	0	14	89.0724	43.7346	NA	NA	-2.73017	0.0074039	-4.59017	0.000247695
Contig11299	517	0	0	0	2	14.048	7.26282	15	90.6353	46.8585	NA	NA	-3.8297	0.00130931	-2.68971	0.00200368
Contig113	1388	1	4.74869	6.59118	2	5.23258	7.26282	7	15.7545	21.8673	-0.139995	0.93353	-1.73017	0.153538	-1.59017	0.131108
Contig1130	537	1	12.2741	6.59118	0	0	0	2	11.6346	6.24779	NA	NA	0.077189	0.962872	NA	NA
Contig11300	569	0	0	0	0	0	0	9	49.4114	28.1151	NA	NA	-3.09274	0.0223544	-3.95274	0.00471755
Contig11301	946	0	0	0	0	0	0	5	16.5111	15.6195	NA	NA	-2.24474	0.15232	-3.10474	0.0553418
Contig11302	783	0	0	0	0	0	0	2	7.9793	6.24779	NA	NA	NA	NA	NA	NA
Contig11303	494	0	0	0	0	0	0	3	18.971	9.37169	NA	NA	NA	NA	NA	NA
Contig11304	780	0	0	0	0	0	0	3	12.015	9.37169	NA	NA	NA	NA	NA	NA
Contig11305	528	2	24.9666	13.1824	4	27.5107	14.5256	11	65.0812	34.3629	-0.139995	0.906106	-1.38224	0.128991	-1.24225	0.11633
Contig11306	671	0	0	0	0	0	0	2	9.31117	6.24779	NA	NA	NA	NA	NA	NA
Contig11307	720	1	9.15441	6.59118	10	50.4363	36.3141	5	21.6937	15.6195	-2.46192	0.0282872	-1.24474	0.34522	1.21718	0.112139
Contig11308	388	1	16.9876	6.59118	1	9.35931	3.63141	6	48.3077	18.7434	0.860005	0.666583	-1.50777	0.231429	-2.36778	0.0689286
Contig11309	941	0	0	0	0	0	0	10	33.1976	31.239	NA	NA	-3.24474	0.0138733	-4.10474	0.00258938
Contig1131	578	9	102.631	59.3206	0	0	0	0	0	0	5.02993	0.00024241	5.24711	0.0001064	NA	NA
Contig11310	456	3	43.363	19.7735	12	95.5635	43.5769	5	34.2533	15.6195	-1.13999	0.161829	0.340223	0.734201	1.48022	0.0431701
Contig11311	2120	0	0	0	0	0	0	2	2.94707	6.24779	NA	NA	NA	NA	NA	NA
Contig11312	929	0	0	0	0	0	0	3	10.0879	9.37169	NA	NA	NA	NA	NA	NA
Contig11313	770	5	42.7998	32.9559	12	56.5934	43.5769	13	52.7411	40.6107	-0.403029	0.574149	-0.301323	0.664374	0.101706	0.859959
Contig11314	490	0	0	0	0	0	0	2	12.7506	6.24779	NA	NA	NA	NA	NA	NA
Contig11315	625	0	0	0	0	0	0	3	14.9947	9.37169	NA	NA	NA	NA	NA	NA
Contig11316	421	0	0	0	0	0	0	6	44.5211	18.7434	NA	NA	-2.50777	0.0941924	-3.36778	0.029596
Contig11317	1042	0	0	0	0	0	0	2	5.99596	6.24779	NA	NA	NA	NA	NA	NA
Contig11318	2750	0	0	0	0	0	0	5	5.67981	15.6195	NA	NA	-2.24474	0.15232	-3.10474	0.0553418
Contig11319	1183	0	0	0	0	0	0	2	5.28131	6.24779	NA	NA	NA	NA	NA	NA
Contig1132	808	1	8.1574	6.59118	12	53.9319	43.5769	1	3.86621	3.1239	-2.72496	0.0110591	1.07719	0.58489	3.80215	0.000513957
Contig11320	893	0	0	0	0	0	0	3	10.4946	9.37169	NA	NA	NA	NA	NA	NA
Contig11321	577	0	0	0	0	0	0	5	27.0702	15.6195	NA	NA	-2.24474	0.15232	-3.10474	0.0553418
Contig11322	2186	0	0	0	0	0	0	3	4.28714	9.37169	NA	NA	NA	NA	NA	NA
Contig11323	1870	0	0	0	0	0	0	5	8.35267	15.6195	NA	NA	-2.24474	0.15232	-3.10474	0.0553418
Contig11324	511	0	0	0	0	0	0	2	12.2266	6.24779	NA	NA	NA	NA	NA	NA
Contig11325	3897	3	5.07404	19.7735	1	0.931848	3.63141	5	4.00808	15.6195	2.44497	0.106957	0.340223	0.734201	-2.10474	0.122398
Contig11326	1042	0	0	0	0	0	0	2	5.99596	6.24779	NA	NA	NA	NA	NA	NA
Contig11327	1494	0	0	0	0	0	0	3	6.27289	9.37169	NA	NA	NA	NA	NA	NA
Contig11328	513	0	0	0	1	7.07878	3.63141	2	12.1789	6.24779	NA	NA	NA	NA	-0.782816	0.647726
Contig11329	1154	0	0	0	0	0	0	3	8.12105	9.37169	NA	NA	NA	NA	NA	NA
Contig1133	505	2	26.1037	13.1824	3	21.5727	10.8942	10	61.8593	31.239	0.275043	0.829258	-1.24474	0.181914	-1.51978	0.0808484
Contig11330	1292	0	0	0	0	0	0	2	4.83575	6.24779	NA	NA	NA	NA	NA	NA
Contig11331	465	53	751.252	349.332	174	1358.85	631.866	98	658.37	306.142	-0.855018	2.68625e-05	0.1904	0.412321	1.04542	4.49643e-09
Contig11332	440	0	0	0	0	0	0	2	14.1995	6.24779	NA	NA	NA	NA	NA	NA
Contig11333	502	0	0	0	3	21.7017	10.8942	4	24.8916	12.4956	NA	NA	NA	NA	-0.197854	0.856567
Contig11334	585	3	33.8009	19.7735	0	0	0	3	16.02	9.37169	NA	NA	1.07719	0.344073	NA	NA
Contig11335	529	0	0	0	0	0	0	3	17.7159	9.37169	NA	NA	NA	NA	NA	NA
Contig11336	1978	0	0	0	0	0	0	14	22.1105	43.7346	NA	NA	-3.73017	0.00209188	-4.59017	0.000247695
Contig11337	2468	0	0	0	0	0	0	5	6.3288	15.6195	NA	NA	-2.24474	0.15232	-3.10474	0.0553418
Contig11338	978	0	0	0	0	0	0	3	9.58251	9.37169	NA	NA	NA	NA	NA	NA
Contig11339	521	0	0	0	0	0	0	4	23.9839	12.4956	NA	NA	NA	NA	NA	NA
Contig1134	918	9	64.6194	59.3206	9	35.6021	32.6827	23	78.2676	71.8496	0.860005	0.196166	-0.276448	0.594885	-1.13645	0.0343597
Contig11340	482	0	0	0	0	0	0	2	12.9622	6.24779	NA	NA	NA	NA	NA	NA
Contig11341	725	0	0	0	0	0	0	3	12.9265	9.37169	NA	NA	NA	NA	NA	NA
Contig11342	262	0	0	0	0	0	0	5	59.6164	15.6195	NA	NA	-2.24474	0.15232	-3.10474	0.0553418
Contig11343	506	0	0	0	1	7.1767	3.63141	1	6.17371	3.1239	NA	NA	NA	NA	0.217184	0.915107
Contig11344	564	0	0	0	0	0	0	15	83.0824	46.8585	NA	NA	-3.8297	0.00130931	-4.68971	0.000139396
Contig11345	978	0	0	0	0	0	0	2	6.38834	6.24779	NA	NA	NA	NA	NA	NA
Contig11346	535	0	0	0	0	0	0	2	11.6781	6.24779	NA	NA	NA	NA	NA	NA
Contig11347	742	0	0	0	0	0	0	2	8.42021	6.24779	NA	NA	NA	NA	NA	NA
Contig11348	787	0	0	0	0	0	0	2	7.93875	6.24779	NA	NA	NA	NA	NA	NA
Contig11349	695	4	37.9348	26.3647	10	52.2505	36.3141	7	31.4637	21.8673	-0.461923	0.560581	0.269834	0.752935	0.731757	0.298853
Contig1135	497	4	53.0477	26.3647	0	0	0	5	31.4275	15.6195	NA	NA	0.755261	0.417964	-3.10474	0.0553418
Contig11350	706	0	0	0	0	0	0	3	13.2743	9.37169	NA	NA	NA	NA	NA	NA
Contig11351	608	4	43.363	26.3647	0	0	0	8	41.1039	24.9912	NA	NA	0.077189	0.925824	-3.78282	0.00864531
Contig11352	276	0	0	0	0	0	0	2	22.6369	6.24779	NA	NA	NA	NA	NA	NA
Contig11353	434	0	0	0	0	0	0	4	28.7917	12.4956	NA	NA	NA	NA	NA	NA
Contig11354	539	0	0	0	0	0	0	16	92.7316	49.9823	NA	NA	-3.92281	0.000820996	-4.78282	7.87884e-05
Contig11355	602	0	0	0	0	0	0	3	15.5676	9.37169	NA	NA	NA	NA	NA	NA
Contig11356	947	2	13.9201	13.1824	0	0	0	4	13.1949	12.4956	NA	NA	0.077189	0.947512	NA	NA
Contig11357	551	0	0	0	0	0	0	6	34.017	18.7434	NA	NA	-2.50777	0.0941924	-3.36778	0.029596
Contig11358	613	0	0	0	0	0	0	2	10.1922	6.24779	NA	NA	NA	NA	NA	NA
Contig11359	980	0	0	0	0	0	0	2	6.3753	6.24779	NA	NA	NA	NA	NA	NA
Contig1136	867	3	22.8068	19.7735	4	16.7539	14.5256	1	3.60311	3.1239	0.444968	0.678215	2.66215	0.0756147	2.21718	0.1238
Contig11360	769	0	0	0	0	0	0	4	16.2491	12.4956	NA	NA	NA	NA	NA	NA
Contig11361	498	0	0	0	0	0	0	3	18.8187	9.37169	NA	NA	NA	NA	NA	NA
Contig11362	666	0	0	0	0	0	0	2	9.38107	6.24779	NA	NA	NA	NA	NA	NA
Contig11363	1470	1	4.48379	6.59118	0	0	0	1	2.1251	3.1239	NA	NA	1.07719	0.58489	NA	NA
Contig11364	1138	0	0	0	1	3.19105	3.63141	8	21.9606	24.9912	NA	NA	-2.92281	0.0360693	-2.78282	0.0216118
Contig11365	478	0	0	0	0	0	0	6	39.2121	18.7434	NA	NA	-2.50777	0.0941924	-3.36778	0.029596
Contig11366	2187	3	9.04139	19.7735	0	0	0	14	19.9975	43.7346	NA	NA	-1.1452	0.139289	-4.59017	0.000247695
Contig11367	584	0	0	0	0	0	0	2	10.6983	6.24779	NA	NA	NA	NA	NA	NA
Contig11368	898	4	29.3594	26.3647	6	24.2633	21.7885	9	31.3085	28.1151	0.275043	0.76038	-0.092736	0.908291	-0.367779	0.624597
Contig11369	533	0	0	0	0	0	0	4	23.4439	12.4956	NA	NA	NA	NA	NA	NA
Contig1137	1074	3	18.4111	19.7735	0	0	0	10	29.0866	31.239	NA	NA	-0.659777	0.433601	-4.10474	0.00258938
Contig11370	460	6	85.9719	39.5471	0	0	0	21	142.613	65.6018	4.44497	0.00338231	-0.730166	0.214757	-5.17513	4.82119e-06
Contig11371	1206	0	0	0	0	0	0	2	5.18059	6.24779	NA	NA	NA	NA	NA	NA
Contig11372	713	4	36.9771	26.3647	0	0	0	5	21.9067	15.6195	NA	NA	0.755261	0.417964	-3.10474	0.0553418
Contig11373	779	0	0	0	0	0	0	13	52.1318	40.6107	NA	NA	-3.62325	0.00334823	-4.48326	0.000442126
Contig11374	712	0	0	0	0	0	0	2	8.77499	6.24779	NA	NA	NA	NA	NA	NA
Contig11375	650	0	0	0	0	0	0	5	24.03	15.6195	NA	NA	-2.24474	0.15232	-3.10474	0.0553418
Contig11376	2073	0	0	0	0	0	0	5	7.53472	15.6195	NA	NA	-2.24474	0.15232	-3.10474	0.0553418
Contig11377	526	2	25.0615	13.1824	0	0	0	1	5.93897	3.1239	NA	NA	2.07719	0.210324	NA	NA
Contig11378	857	0	0	0	0	0	0	5	18.2258	15.6195	NA	NA	-2.24474	0.15232	-3.10474	0.0553418
Contig11379	1216	1	5.42037	6.59118	17	50.7681	61.734	19	48.8109	59.354	-3.22746	0.00102647	-3.17074	0.000787813	0.056719	0.906049
Contig1138	479	8	110.082	52.7294	0	0	0	3	19.5651	9.37169	4.86001	0.000574741	2.49223	0.00515217	NA	NA
Contig11380	476	0	0	0	0	0	0	2	13.1256	6.24779	NA	NA	NA	NA	NA	NA
Contig11381	1284	0	0	0	0	0	0	4	9.73177	12.4956	NA	NA	NA	NA	NA	NA
Contig11382	1430	1	4.60921	6.59118	3	7.61835	10.8942	7	15.2918	21.8673	-0.724957	0.632664	-1.73017	0.153538	-1.00521	0.290884
Contig11383	504	1	13.0777	6.59118	2	14.4104	7.26282	6	37.1892	18.7434	-0.139995	0.93353	-1.50777	0.231429	-1.36778	0.21148
Contig11384	2008	1	3.28246	6.59118	0	0	0	30	46.6718	93.7169	NA	NA	-3.8297	5.48797e-06	-5.68971	3.88674e-08
Contig11385	428	0	0	0	0	0	0	2	14.5976	6.24779	NA	NA	NA	NA	NA	NA
Contig11386	272	2	48.4645	13.1824	0	0	0	12	137.819	37.4868	NA	NA	-1.50777	0.0905739	-4.36778	0.000792925
Contig11387	897	1	7.34802	6.59118	0	0	0	34	118.409	106.212	NA	NA	-4.01027	9.07011e-07	-5.87028	4.89858e-09
Contig11388	1152	0	0	0	0	0	0	2	5.42343	6.24779	NA	NA	NA	NA	NA	NA
Contig11389	506	0	0	0	0	0	0	2	12.3474	6.24779	NA	NA	NA	NA	NA	NA
Contig1139	453	5	72.7503	32.9559	1	8.01636	3.63141	11	75.8562	34.3629	3.18193	0.0171394	-0.0603145	0.933616	-3.24225	0.00375363
Contig11390	834	0	0	0	5	21.7711	18.1571	9	33.7111	28.1151	-2.46192	0.120931	-3.09274	0.0223544	-0.630813	0.422596
Contig11391	2161	1	3.05006	6.59118	0	0	0	7	10.1191	21.8673	NA	NA	-1.73017	0.153538	-3.59017	0.0159424
Contig11392	648	0	0	0	0	0	0	4	19.2833	12.4956	NA	NA	NA	NA	NA	NA
Contig11393	610	0	0	0	0	0	0	3	15.3634	9.37169	NA	NA	NA	NA	NA	NA
Contig11394	1288	0	0	0	0	0	0	5	12.1269	15.6195	NA	NA	-2.24474	0.15232	-3.10474	0.0553418
Contig11395	1212	1	5.43826	6.59118	0	0	0	1	2.57747	3.1239	NA	NA	1.07719	0.58489	NA	NA
Contig11396	478	0	0	0	1	7.5971	3.63141	6	39.2121	18.7434	NA	NA	-2.50777	0.0941924	-2.36778	0.0689286
Contig11397	445	10	148.116	65.9118	7	57.1233	25.4199	13	91.2599	40.6107	1.37458	0.0463812	0.698677	0.231539	-0.675901	0.305528
Contig11398	1511	0	0	0	0	0	0	2	4.13487	6.24779	NA	NA	NA	NA	NA	NA
Contig11399	1679	6	23.5539	39.5471	12	25.9541	43.5769	48	89.3074	149.947	-0.139995	0.838118	-1.92281	5.89363e-05	-1.78282	1.81092e-05
Contig114	1606	2	8.20819	13.1824	0	0	0	1	1.94514	3.1239	NA	NA	2.07719	0.210324	NA	NA
Contig1140	853	1	7.72705	6.59118	0	0	0	2	7.32449	6.24779	NA	NA	0.077189	0.962872	NA	NA
Contig11400	641	0	0	0	0	0	0	4	19.4939	12.4956	NA	NA	NA	NA	NA	NA
Contig11401	680	0	0	0	0	0	0	3	13.7819	9.37169	NA	NA	NA	NA	NA	NA
Contig11402	575	0	0	0	0	0	0	6	32.5972	18.7434	NA	NA	-2.50777	0.0941924	-3.36778	0.029596
Contig11403	770	4	34.2399	26.3647	0	0	0	6	24.3421	18.7434	NA	NA	0.492227	0.580611	-3.36778	0.029596
Contig11404	550	0	0	0	0	0	0	8	45.4385	24.9912	NA	NA	-2.92281	0.0360693	-3.78282	0.00864531
Contig11405	516	0	0	0	0	0	0	2	12.1081	6.24779	NA	NA	NA	NA	NA	NA
Contig11406	341	0	0	0	0	0	0	3	27.483	9.37169	NA	NA	NA	NA	NA	NA
Contig11407	1023	0	0	0	0	0	0	3	9.16099	9.37169	NA	NA	NA	NA	NA	NA
Contig11408	851	1	7.74521	6.59118	0	0	0	21	77.0879	65.6018	NA	NA	-3.31513	0.000319632	-5.17513	4.82119e-06
Contig11409	1144	3	17.2846	19.7735	3	9.52293	10.8942	23	62.8056	71.8496	0.860005	0.45552	-1.86141	0.00651617	-2.72142	0.000118214
Contig1141	686	2	19.2163	13.1824	0	0	0	3	13.6614	9.37169	NA	NA	0.492227	0.696042	NA	NA
Contig11410	514	1	12.8233	6.59118	0	0	0	9	54.6986	28.1151	NA	NA	-2.09274	0.0660399	-3.95274	0.00471755
Contig11411	742	12	106.596	79.0941	11	53.8349	39.9455	28	117.883	87.4691	0.985536	0.0942146	-0.145203	0.752556	-1.13074	0.0200676
Contig11412	595	1	11.0776	6.59118	0	0	0	5	26.2512	15.6195	NA	NA	-1.24474	0.34522	-3.10474	0.0553418
Contig11413	695	1	9.48371	6.59118	0	0	0	2	8.98963	6.24779	NA	NA	0.077189	0.962872	NA	NA
Contig11414	667	1	9.88182	6.59118	0	0	0	2	9.36701	6.24779	NA	NA	0.077189	0.962872	NA	NA
Contig11415	651	9	91.1222	59.3206	18	100.408	65.3654	42	201.542	131.204	-0.139995	0.802418	-1.1452	0.0104427	-1.00521	0.00967563
Contig11416	564	1	11.6865	6.59118	2	12.8773	7.26282	18	99.6988	56.2301	-0.139995	0.93353	-3.09274	0.00123577	-2.95274	0.000385206
Contig11417	1206	0	0	0	0	0	0	2	5.18059	6.24779	NA	NA	NA	NA	NA	NA
Contig11418	767	0	0	0	1	4.73457	3.63141	3	12.2186	9.37169	NA	NA	NA	NA	-1.36778	0.376949
Contig11419	561	0	0	0	0	0	0	2	11.1369	6.24779	NA	NA	NA	NA	NA	NA
Contig1142	693	1	9.51108	6.59118	0	0	0	3	13.5234	9.37169	NA	NA	-0.507773	0.734694	NA	NA
Contig11420	457	0	0	0	0	0	0	3	20.507	9.37169	NA	NA	NA	NA	NA	NA
Contig11421	361	0	0	0	0	0	0	9	77.8811	28.1151	NA	NA	-3.09274	0.0223544	-3.95274	0.00471755
Contig11422	1320	0	0	0	14	38.515	50.8398	7	16.5661	21.8673	-3.94735	0.00129712	-2.73017	0.0582647	1.21718	0.0601452
Contig11423	1444	0	0	0	0	0	0	3	6.49009	9.37169	NA	NA	NA	NA	NA	NA
Contig11424	2210	0	0	0	0	0	0	4	5.65411	12.4956	NA	NA	NA	NA	NA	NA
Contig11425	894	7	51.6088	46.1382	18	73.1157	65.3654	25	87.3573	78.0974	-0.502565	0.398919	-0.759312	0.161351	-0.256748	0.561625
Contig11426	1349	0	0	0	0	0	0	8	18.5257	24.9912	NA	NA	-2.92281	0.0360693	-3.78282	0.00864531
Contig11427	1089	0	0	0	0	0	0	6	17.2116	18.7434	NA	NA	-2.50777	0.0941924	-3.36778	0.029596
Contig11428	2244	1	2.93724	6.59118	3	4.85483	10.8942	14	19.4896	43.7346	-0.724957	0.632664	-2.73017	0.0074039	-2.00521	0.0122264
Contig11429	549	1	12.0058	6.59118	12	79.3751	43.5769	17	96.7327	53.1062	-2.72496	0.0110591	-3.01027	0.00193688	-0.285317	0.596624
Contig1143	726	1	9.07875	6.59118	0	0	0	3	12.9087	9.37169	NA	NA	-0.507773	0.734694	NA	NA
Contig11430	455	7	101.403	46.1382	0	0	0	23	157.911	71.8496	4.66736	0.00138285	-0.639018	0.248359	-5.30638	1.61678e-06
Contig11431	831	0	0	0	0	0	0	2	7.5184	6.24779	NA	NA	NA	NA	NA	NA
Contig11432	1129	0	0	0	0	0	0	8	22.1357	24.9912	NA	NA	-2.92281	0.0360693	-3.78282	0.00864531
Contig11433	732	0	0	0	0	0	0	5	21.3381	15.6195	NA	NA	-2.24474	0.15232	-3.10474	0.0553418
Contig11434	1104	0	0	0	1	3.28932	3.63141	1	2.82962	3.1239	NA	NA	NA	NA	0.217184	0.915107
Contig11435	710	0	0	0	0	0	0	2	8.79971	6.24779	NA	NA	NA	NA	NA	NA
Contig11436	601	0	0	0	2	12.0846	7.26282	15	77.9675	46.8585	NA	NA	-3.8297	0.00130931	-2.68971	0.00200368
Contig11437	584	8	90.2901	52.7294	6	37.309	21.7885	18	96.2845	56.2301	1.27504	0.0926945	-0.092736	0.870587	-1.36778	0.0304463
Contig11438	682	2	19.329	13.1824	0	0	0	15	68.7074	46.8585	NA	NA	-1.8297	0.0298897	-4.68971	0.000139396
Contig11439	720	4	36.6176	26.3647	10	50.4363	36.3141	52	225.615	162.443	-0.461923	0.560581	-2.62325	4.36939e-07	-2.16133	4.06311e-07
Contig1144	661	9	89.7437	59.3206	17	93.3949	61.734	28	132.328	87.4691	-0.0575325	0.919256	-0.560241	0.257637	-0.502708	0.249096
Contig11440	1539	0	0	0	0	0	0	12	24.3579	37.4868	NA	NA	-3.50777	0.00536865	-4.36778	0.000792925
Contig11441	1002	0	0	0	0	0	0	4	12.4706	12.4956	NA	NA	NA	NA	NA	NA
Contig11442	449	1	14.6797	6.59118	0	0	0	3	20.8724	9.37169	NA	NA	-0.507773	0.734694	NA	NA
Contig11443	1867	0	0	0	0	0	0	2	3.34643	6.24779	NA	NA	NA	NA	NA	NA
Contig11444	2305	0	0	0	0	0	0	6	8.13162	18.7434	NA	NA	-2.50777	0.0941924	-3.36778	0.029596
Contig11445	852	0	0	0	0	0	0	6	21.9993	18.7434	NA	NA	-2.50777	0.0941924	-3.36778	0.029596
Contig11446	390	0	0	0	6	55.8679	21.7885	4	32.04	12.4956	-2.72496	0.0723947	NA	NA	0.802146	0.383517
Contig11447	707	0	0	0	1	5.13637	3.63141	5	22.0926	15.6195	NA	NA	-2.24474	0.15232	-2.10474	0.122398
Contig11448	363	0	0	0	0	0	0	2	17.2116	6.24779	NA	NA	NA	NA	NA	NA
Contig11449	1698	0	0	0	0	0	0	3	5.51925	9.37169	NA	NA	NA	NA	NA	NA
Contig1145	3772	3	5.24219	19.7735	1	0.962728	3.63141	2	1.65636	6.24779	2.44497	0.106957	1.66215	0.187098	-0.782816	0.647726
Contig11450	969	1	6.80204	6.59118	0	0	0	18	58.029	56.2301	NA	NA	-3.09274	0.00123577	-4.95274	2.54808e-05
Contig11451	1445	1	4.56137	6.59118	0	0	0	4	8.64747	12.4956	NA	NA	-0.922811	0.508093	NA	NA
Contig11452	1370	18	86.5994	118.641	160	424.106	581.026	77	175.577	240.54	-2.292	4.00664e-17	-1.01967	0.00160329	1.27233	4.68958e-11
Contig11453	1128	1	5.84324	6.59118	0	0	0	8	22.1553	24.9912	NA	NA	-1.92281	0.101027	-3.78282	0.00864531
Contig11454	832	0	0	0	0	0	0	7	26.2828	21.8673	NA	NA	-2.73017	0.0582647	-3.59017	0.0159424
Contig11455	1340	0	0	0	3	8.13003	10.8942	5	11.6563	15.6195	NA	NA	-2.24474	0.15232	-0.519782	0.615612
Contig11456	564	1	11.6865	6.59118	0	0	0	15	83.0824	46.8585	NA	NA	-2.8297	0.00474224	-4.68971	0.000139396
Contig11457	852	0	0	0	0	0	0	11	40.332	34.3629	NA	NA	-3.38224	0.00862313	-4.24225	0.00142915
Contig11458	507	1	13.0003	6.59118	0	0	0	3	18.4846	9.37169	NA	NA	-0.507773	0.734694	NA	NA
Contig11459	653	0	0	0	7	38.9278	25.4199	6	28.7035	18.7434	-2.94735	0.0434241	-2.50777	0.0941924	0.439576	0.582829
Contig1146	464	7	99.4358	46.1382	1	7.82632	3.63141	0	0	0	3.66736	0.00280389	4.88454	0.000703981	NA	NA
Contig11460	442	0	0	0	2	16.4317	7.26282	4	28.2706	12.4956	NA	NA	NA	NA	-0.782816	0.518157
Contig11461	889	0	0	0	4	16.3393	14.5256	1	3.51394	3.1239	NA	NA	NA	NA	2.21718	0.1238
Contig11462	782	0	0	0	1	4.64375	3.63141	7	27.9633	21.8673	NA	NA	-2.73017	0.0582647	-2.59017	0.0386492
Contig11463	1004	0	0	0	0	0	0	6	18.6687	18.7434	NA	NA	-2.50777	0.0941924	-3.36778	0.029596
Contig11464	1218	2	10.8229	13.1824	10	29.8145	36.3141	14	35.9069	43.7346	-1.46192	0.121423	-1.73017	0.0435599	-0.268243	0.650627
Contig11465	2726	0	0	0	0	0	0	4	4.58385	12.4956	NA	NA	NA	NA	NA	NA
Contig11466	513	0	0	0	0	0	0	2	12.1789	6.24779	NA	NA	NA	NA	NA	NA
Contig11467	600	3	32.9559	19.7735	0	0	0	2	10.413	6.24779	NA	NA	1.66215	0.187098	NA	NA
Contig11468	758	0	0	0	0	0	0	5	20.6062	15.6195	NA	NA	-2.24474	0.15232	-3.10474	0.0553418
Contig11469	1138	2	11.5838	13.1824	4	12.7642	14.5256	14	38.4311	43.7346	-0.139995	0.906106	-1.73017	0.0435599	-1.59017	0.0327516
Contig1147	1515	8	34.8049	52.7294	15	35.9546	54.4712	12	24.7437	37.4868	-0.0468853	0.938033	0.492227	0.434596	0.539112	0.332425
Contig11470	569	11	127.422	72.5029	2	12.7642	7.26282	24	131.764	74.9735	3.31944	0.000316306	-0.0483419	0.921281	-3.36778	1.3555e-05
Contig11471	1903	0	0	0	0	0	0	5	8.20782	15.6195	NA	NA	-2.24474	0.15232	-3.10474	0.0553418
Contig11472	747	0	0	0	0	0	0	2	8.36385	6.24779	NA	NA	NA	NA	NA	NA
Contig11473	465	0	0	0	0	0	0	9	60.4625	28.1151	NA	NA	-3.09274	0.0223544	-3.95274	0.00471755
Contig11474	744	0	0	0	0	0	0	13	54.5842	40.6107	NA	NA	-3.62325	0.00334823	-4.48326	0.000442126
Contig11475	1728	0	0	0	1	2.10151	3.63141	5	9.03905	15.6195	NA	NA	-2.24474	0.15232	-2.10474	0.122398
Contig11476	548	0	0	0	0	0	0	2	11.4011	6.24779	NA	NA	NA	NA	NA	NA
Contig11477	512	0	0	0	0	0	0	2	12.2027	6.24779	NA	NA	NA	NA	NA	NA
Contig11478	821	0	0	0	0	0	0	2	7.60998	6.24779	NA	NA	NA	NA	NA	NA
Contig11479	958	1	6.88014	6.59118	5	18.9531	18.1571	14	45.6519	43.7346	-1.46192	0.273438	-2.73017	0.0074039	-1.26824	0.0717719
Contig1148	1387	2	9.50422	13.1824	0	0	0	5	11.2613	15.6195	NA	NA	-0.244739	0.825323	-3.10474	0.0553418
Contig11480	1004	0	0	0	0	0	0	2	6.2229	6.24779	NA	NA	NA	NA	NA	NA
Contig11481	594	0	0	0	0	0	0	2	10.5182	6.24779	NA	NA	NA	NA	NA	NA
Contig11482	686	1	9.60813	6.59118	0	0	0	3	13.6614	9.37169	NA	NA	-0.507773	0.734694	NA	NA
Contig11483	1226	0	0	0	0	0	0	6	15.2882	18.7434	NA	NA	-2.50777	0.0941924	-3.36778	0.029596
Contig11484	751	0	0	0	4	19.3417	14.5256	9	37.4368	28.1151	NA	NA	-3.09274	0.0223544	-0.952741	0.252019
Contig11485	2692	0	0	0	0	0	0	2	2.32087	6.24779	NA	NA	NA	NA	NA	NA
Contig11486	2251	0	0	0	0	0	0	2	2.77556	6.24779	NA	NA	NA	NA	NA	NA
Contig11487	1032	0	0	0	0	0	0	2	6.05406	6.24779	NA	NA	NA	NA	NA	NA
Contig11488	545	0	0	0	0	0	0	3	17.1958	9.37169	NA	NA	NA	NA	NA	NA
Contig11489	1843	2	7.15266	13.1824	6	11.8223	21.7885	5	8.47503	15.6195	-0.724957	0.499059	-0.244739	0.825323	0.480218	0.581202
Contig1149	1014	2	13.0003	13.1824	0	0	0	0	0	0	NA	NA	NA	NA	NA	NA
Contig11490	477	0	0	0	2	15.226	7.26282	4	26.1962	12.4956	NA	NA	NA	NA	-0.782816	0.518157
Contig11491	681	0	0	0	0	0	0	2	9.17444	6.24779	NA	NA	NA	NA	NA	NA
Contig11492	828	0	0	0	0	0	0	2	7.54564	6.24779	NA	NA	NA	NA	NA	NA
Contig11493	177	0	0	0	0	0	0	83	1464.88	259.283	NA	NA	-6.29785	5.22516e-16	-7.15786	4.78564e-19
Contig11494	1013	1	6.50659	6.59118	3	10.7544	10.8942	10	30.8381	31.239	-0.724957	0.632664	-2.24474	0.0429404	-1.51978	0.0808484
Contig11495	724	0	0	0	0	0	0	2	8.62955	6.24779	NA	NA	NA	NA	NA	NA
Contig11496	693	0	0	0	0	0	0	2	9.01558	6.24779	NA	NA	NA	NA	NA	NA
Contig11497	2547	14	36.2295	92.2765	7	9.98032	25.4199	13	15.9445	40.6107	1.86001	0.00336907	1.1841	0.0274128	-0.675901	0.305528
Contig11498	662	0	0	0	2	10.971	7.26282	6	28.3133	18.7434	NA	NA	-2.50777	0.0941924	-1.36778	0.21148
Contig11499	733	0	0	0	0	0	0	2	8.52359	6.24779	NA	NA	NA	NA	NA	NA
Contig115	570	1	11.5635	6.59118	0	0	0	1	5.48052	3.1239	NA	NA	1.07719	0.58489	NA	NA
Contig1150	749	1	8.79997	6.59118	0	0	0	3	12.5123	9.37169	NA	NA	-0.507773	0.734694	NA	NA
Contig11500	2303	0	0	0	0	0	0	4	5.42579	12.4956	NA	NA	NA	NA	NA	NA
Contig11501	603	0	0	0	0	0	0	2	10.3612	6.24779	NA	NA	NA	NA	NA	NA
Contig11502	1443	4	18.2708	26.3647	0	0	0	3	6.49459	9.37169	NA	NA	1.49223	0.159002	NA	NA
Contig11503	965	60	409.814	395.471	98	368.786	355.878	185	598.882	577.921	0.152186	0.50429	-0.547302	0.00437912	-0.699488	6.75457e-05
Contig11504	526	4	50.123	26.3647	5	34.5191	18.1571	12	71.2676	37.4868	0.538077	0.568635	-0.507773	0.497909	-1.04585	0.153093
Contig11505	419	2	31.4615	13.1824	0	0	0	7	52.1892	21.8673	NA	NA	-0.730166	0.473841	-3.59017	0.0159424
Contig11506	788	0	0	0	0	0	0	4	15.8573	12.4956	NA	NA	NA	NA	NA	NA
Contig11507	443	0	0	0	0	0	0	4	28.2067	12.4956	NA	NA	NA	NA	NA	NA
Contig11508	470	0	0	0	0	0	0	8	53.1727	24.9912	NA	NA	-2.92281	0.0360693	-3.78282	0.00864531
Contig11509	610	0	0	0	0	0	0	2	10.2423	6.24779	NA	NA	NA	NA	NA	NA
Contig1151	590	3	33.5145	19.7735	7	43.0845	25.4199	4	21.179	12.4956	-0.362387	0.697542	0.662152	0.53199	1.02454	0.247367
Contig11510	604	0	0	0	0	0	0	3	15.516	9.37169	NA	NA	NA	NA	NA	NA
Contig11511	1394	0	0	0	0	0	0	3	6.72288	9.37169	NA	NA	NA	NA	NA	NA
Contig11512	763	4	34.554	26.3647	9	42.8345	32.6827	7	28.6596	21.8673	-0.30992	0.703709	0.269834	0.752935	0.579754	0.422729
Contig11513	1097	0	0	0	0	0	0	2	5.69535	6.24779	NA	NA	NA	NA	NA	NA
Contig11514	606	0	0	0	0	0	0	2	10.3099	6.24779	NA	NA	NA	NA	NA	NA
Contig11515	1185	0	0	0	0	0	0	4	10.5448	12.4956	NA	NA	NA	NA	NA	NA
Contig11516	633	0	0	0	2	11.4737	7.26282	6	29.6104	18.7434	NA	NA	-2.50777	0.0941924	-1.36778	0.21148
Contig11517	1183	0	0	0	0	0	0	2	5.28131	6.24779	NA	NA	NA	NA	NA	NA
Contig11518	708	0	0	0	0	0	0	4	17.6491	12.4956	NA	NA	NA	NA	NA	NA
Contig11519	640	0	0	0	0	0	0	3	14.6433	9.37169	NA	NA	NA	NA	NA	NA
Contig1152	354	3	55.8574	19.7735	0	0	0	11	97.0702	34.3629	NA	NA	-0.79728	0.332517	-4.24225	0.00142915
Contig11520	935	0	0	0	0	0	0	2	6.68213	6.24779	NA	NA	NA	NA	NA	NA
Contig11521	482	0	0	0	0	0	0	4	25.9245	12.4956	NA	NA	NA	NA	NA	NA
Contig11522	1693	0	0	0	0	0	0	7	12.9163	21.8673	NA	NA	-2.73017	0.0582647	-3.59017	0.0159424
Contig11523	1235	0	0	0	0	0	0	19	48.06	59.354	NA	NA	-4.17074	0.00020464	-5.03074	1.45752e-05
Contig11524	897	2	14.696	13.1824	1	4.0484	3.63141	9	31.3434	28.1151	1.86001	0.267807	-1.09274	0.2537	-2.95274	0.0120653
Contig11525	546	0	0	0	0	0	0	3	17.1643	9.37169	NA	NA	NA	NA	NA	NA
Contig11526	1899	1	3.47087	6.59118	4	7.6491	14.5256	23	37.8355	71.8496	-1.13999	0.419278	-3.44637	0.00012951	-2.30638	0.000454928
Contig11527	745	0	0	0	0	0	0	4	16.7726	12.4956	NA	NA	NA	NA	NA	NA
Contig11528	1451	1	4.54251	6.59118	2	5.00539	7.26282	11	23.6822	34.3629	-0.139995	0.93353	-2.38224	0.0278003	-2.24225	0.0171482
Contig11529	674	0	0	0	0	0	0	2	9.26972	6.24779	NA	NA	NA	NA	NA	NA
Contig1153	883	8	59.7162	52.7294	1	4.11258	3.63141	5	17.6891	15.6195	3.86001	0.00114508	1.75526	0.0251853	-2.10474	0.122398
Contig11530	417	0	0	0	0	0	0	2	14.9827	6.24779	NA	NA	NA	NA	NA	NA
Contig11531	342	0	0	0	0	0	0	5	45.671	15.6195	NA	NA	-2.24474	0.15232	-3.10474	0.0553418
Contig11532	885	0	0	0	0	0	0	3	10.5895	9.37169	NA	NA	NA	NA	NA	NA
Contig11533	2356	0	0	0	0	0	0	2	2.65186	6.24779	NA	NA	NA	NA	NA	NA
Contig11534	492	0	0	0	0	0	0	5	31.7469	15.6195	NA	NA	-2.24474	0.15232	-3.10474	0.0553418
Contig11535	1454	0	0	0	3	7.4926	10.8942	2	4.29697	6.24779	NA	NA	NA	NA	0.802146	0.537766
Contig11536	2432	0	0	0	1	1.49318	3.63141	1	1.2845	3.1239	NA	NA	NA	NA	0.217184	0.915107
Contig11537	663	0	0	0	0	0	0	3	14.1353	9.37169	NA	NA	NA	NA	NA	NA
Contig11538	631	0	0	0	0	0	0	4	19.8028	12.4956	NA	NA	NA	NA	NA	NA
Contig11539	567	0	0	0	0	0	0	3	16.5286	9.37169	NA	NA	NA	NA	NA	NA
Contig1154	1324	2	9.95646	13.1824	0	0	0	0	0	0	NA	NA	NA	NA	NA	NA
Contig11540	1015	0	0	0	1	3.57775	3.63141	4	12.3109	12.4956	NA	NA	NA	NA	-1.78282	0.215898
Contig11541	1110	0	0	0	0	0	0	15	42.2148	46.8585	NA	NA	-3.8297	0.00130931	-4.68971	0.000139396
Contig11542	1356	0	0	0	1	2.67803	3.63141	1	2.30376	3.1239	NA	NA	NA	NA	0.217184	0.915107
Contig11543	1299	0	0	0	0	0	0	3	7.21454	9.37169	NA	NA	NA	NA	NA	NA
Contig11544	1823	0	0	0	0	0	0	3	5.14081	9.37169	NA	NA	NA	NA	NA	NA
Contig11545	955	0	0	0	0	0	0	8	26.1688	24.9912	NA	NA	-2.92281	0.0360693	-3.78282	0.00864531
Contig11546	514	0	0	0	0	0	0	3	18.2329	9.37169	NA	NA	NA	NA	NA	NA
Contig11547	2569	3	7.69697	19.7735	3	4.24065	10.8942	16	19.456	49.9823	0.860005	0.45552	-1.33785	0.0741351	-2.19785	0.00451868
Contig11548	431	0	0	0	0	0	0	8	57.9842	24.9912	NA	NA	-2.92281	0.0360693	-3.78282	0.00864531
Contig11549	1244	1	5.29837	6.59118	0	0	0	1	2.51117	3.1239	NA	NA	1.07719	0.58489	NA	NA
Contig1155	703	108	1012.58	711.847	407	2102.4	1477.98	269	1195.35	840.328	-1.05399	2.01817e-14	-0.239386	0.112855	0.814606	3.41359e-13
Contig11550	754	0	0	0	0	0	0	2	8.2862	6.24779	NA	NA	NA	NA	NA	NA
Contig11551	710	0	0	0	0	0	0	3	13.1996	9.37169	NA	NA	NA	NA	NA	NA
Contig11552	2035	0	0	0	0	0	0	14	21.4912	43.7346	NA	NA	-3.73017	0.00209188	-4.59017	0.000247695
Contig11553	686	0	0	0	0	0	0	2	9.10757	6.24779	NA	NA	NA	NA	NA	NA
Contig11554	433	0	0	0	0	0	0	3	21.6436	9.37169	NA	NA	NA	NA	NA	NA
Contig11555	533	0	0	0	0	0	0	10	58.6097	31.239	NA	NA	-3.24474	0.0138733	-4.10474	0.00258938
Contig11556	1145	0	0	0	0	0	0	3	8.18488	9.37169	NA	NA	NA	NA	NA	NA
Contig11557	714	0	0	0	0	0	0	4	17.5008	12.4956	NA	NA	NA	NA	NA	NA
Contig11558	2648	1	2.48911	6.59118	0	0	0	7	8.25804	21.8673	NA	NA	-1.73017	0.153538	-3.59017	0.0159424
Contig11559	535	5	61.5998	32.9559	6	40.7261	21.7885	14	81.7468	43.7346	0.596971	0.48397	-0.408238	0.54929	-1.00521	0.135259
Contig1156	470	1	14.0238	6.59118	0	0	0	2	13.2932	6.24779	NA	NA	0.077189	0.962872	NA	NA
Contig11560	1181	0	0	0	0	0	0	3	7.93539	9.37169	NA	NA	NA	NA	NA	NA
Contig11561	760	0	0	0	0	0	0	2	8.22078	6.24779	NA	NA	NA	NA	NA	NA
Contig11562	2144	0	0	0	0	0	0	2	2.91408	6.24779	NA	NA	NA	NA	NA	NA
Contig11563	349	0	0	0	0	0	0	9	80.5589	28.1151	NA	NA	-3.09274	0.0223544	-3.95274	0.00471755
Contig11564	781	0	0	0	0	0	0	2	7.99974	6.24779	NA	NA	NA	NA	NA	NA
Contig11565	630	0	0	0	0	0	0	4	19.8343	12.4956	NA	NA	NA	NA	NA	NA
Contig11566	499	0	0	0	0	0	0	3	18.7809	9.37169	NA	NA	NA	NA	NA	NA
Contig11567	522	0	0	0	0	0	0	4	23.9379	12.4956	NA	NA	NA	NA	NA	NA
Contig11568	1666	1	3.95629	6.59118	6	13.0783	21.7885	3	5.62526	9.37169	-1.72496	0.176218	-0.507773	0.734694	1.21718	0.218488
Contig11569	539	1	12.2285	6.59118	0	0	0	16	92.7316	49.9823	NA	NA	-2.92281	0.00303264	-4.78282	7.87884e-05
Contig1157	1374	1	4.79707	6.59118	0	0	0	1	2.27358	3.1239	NA	NA	1.07719	0.58489	NA	NA
Contig11570	1218	2	10.8229	13.1824	0	0	0	13	33.3421	40.6107	NA	NA	-1.62325	0.0630525	-4.48326	0.000442126
Contig11571	477	0	0	0	0	0	0	2	13.0981	6.24779	NA	NA	NA	NA	NA	NA
Contig11572	474	0	0	0	1	7.66121	3.63141	7	46.1335	21.8673	NA	NA	-2.73017	0.0582647	-2.59017	0.0386492
Contig11573	1009	0	0	0	0	0	0	7	21.6722	21.8673	NA	NA	-2.73017	0.0582647	-3.59017	0.0159424
Contig11574	525	0	0	0	0	0	0	3	17.8508	9.37169	NA	NA	NA	NA	NA	NA
Contig11575	345	95	1814.96	626.162	33	347.352	119.837	76	688.163	237.416	2.38547	3.76963e-19	1.39912	6.09149e-11	-0.98635	0.000611881
Contig11576	892	0	0	0	1	4.07109	3.63141	2	7.00425	6.24779	NA	NA	NA	NA	-0.782816	0.647726
Contig11577	1062	6	37.2383	39.5471	19	64.9688	68.9968	40	117.661	124.956	-0.80296	0.188691	-1.65978	0.000923013	-0.856817	0.027231
Contig11578	1281	0	0	0	5	14.1741	18.1571	1	2.43864	3.1239	-2.46192	0.120931	NA	NA	2.53911	0.0623789
Contig11579	1499	3	13.1911	19.7735	9	21.803	32.6827	8	16.6719	24.9912	-0.724957	0.40773	-0.337848	0.70453	0.387109	0.579939
Contig1158	689	1	9.56629	6.59118	2	10.5411	7.26282	1	4.53396	3.1239	-0.139995	0.93353	1.07719	0.58489	1.21718	0.477419
Contig11580	481	0	0	0	0	0	0	2	12.9892	6.24779	NA	NA	NA	NA	NA	NA
Contig11581	751	0	0	0	0	0	0	2	8.3193	6.24779	NA	NA	NA	NA	NA	NA
Contig11582	828	0	0	0	0	0	0	2	7.54564	6.24779	NA	NA	NA	NA	NA	NA
Contig11583	616	1	10.7	6.59118	12	70.7418	43.5769	2	10.1425	6.24779	-2.72496	0.0110591	0.077189	0.962872	2.80215	0.00233305
Contig11584	503	0	0	0	0	0	0	5	31.0527	15.6195	NA	NA	-2.24474	0.15232	-3.10474	0.0553418
Contig11585	832	1	7.92209	6.59118	9	39.2821	32.6827	9	33.7922	28.1151	-2.30992	0.0450309	-2.09274	0.0660399	0.217184	0.749119
Contig11586	2447	0	0	0	0	0	0	4	5.10649	12.4956	NA	NA	NA	NA	NA	NA
Contig11587	761	0	0	0	0	0	0	3	12.315	9.37169	NA	NA	NA	NA	NA	NA
Contig11588	774	0	0	0	0	0	0	2	8.07208	6.24779	NA	NA	NA	NA	NA	NA
Contig11589	428	0	0	0	1	8.48461	3.63141	5	36.4941	15.6195	NA	NA	-2.24474	0.15232	-2.10474	0.122398
Contig1159	567	1	11.6246	6.59118	3	19.2138	10.8942	9	49.5857	28.1151	-0.724957	0.632664	-2.09274	0.0660399	-1.36778	0.125935
Contig11590	1034	0	0	0	0	0	0	4	12.0847	12.4956	NA	NA	NA	NA	NA	NA
Contig11591	638	389	4018.76	2563.97	1158	6591.18	4205.17	795	3892.63	2483.5	-0.713788	1.70631e-20	0.0460043	0.58174	0.759792	5.83327e-31
Contig11592	1373	0	0	0	0	0	0	2	4.55047	6.24779	NA	NA	NA	NA	NA	NA
Contig11593	502	0	0	0	0	0	0	2	12.4458	6.24779	NA	NA	NA	NA	NA	NA
Contig11594	696	0	0	0	1	5.21755	3.63141	9	40.3952	28.1151	NA	NA	-3.09274	0.0223544	-2.95274	0.0120653
Contig11595	1219	0	0	0	1	2.97901	3.63141	3	7.68802	9.37169	NA	NA	NA	NA	-1.36778	0.376949
Contig11596	1098	0	0	0	0	0	0	5	14.2254	15.6195	NA	NA	-2.24474	0.15232	-3.10474	0.0553418
Contig11597	640	5	51.4936	32.9559	16	90.7853	58.1026	24	117.146	74.9735	-0.818067	0.220309	-1.18585	0.0465482	-0.367779	0.424224
Contig11598	483	0	0	0	0	0	0	7	45.2739	21.8673	NA	NA	-2.73017	0.0582647	-3.59017	0.0159424
Contig11599	1186	0	0	0	0	0	0	3	7.90193	9.37169	NA	NA	NA	NA	NA	NA
Contig116	1508	2	8.74161	13.1824	1	2.4081	3.63141	0	0	0	1.86001	0.267807	NA	NA	NA	NA
Contig1160	592	1	11.1337	6.59118	0	0	0	3	15.8306	9.37169	NA	NA	-0.507773	0.734694	NA	NA
Contig11600	1939	0	0	0	0	0	0	12	19.333	37.4868	NA	NA	-3.50777	0.00536865	-4.36778	0.000792925
Contig11601	917	2	14.3755	13.1824	0	0	0	7	23.8465	21.8673	NA	NA	-0.730166	0.473841	-3.59017	0.0159424
Contig11602	562	4	46.9123	26.3647	0	0	0	8	44.4683	24.9912	NA	NA	0.077189	0.925824	-3.78282	0.00864531
Contig11603	662	1	9.95646	6.59118	1	5.48552	3.63141	25	117.972	78.0974	0.860005	0.666583	-3.56667	5.24531e-05	-4.42667	1.18353e-06
Contig11604	761	0	0	0	0	0	0	2	8.20998	6.24779	NA	NA	NA	NA	NA	NA
Contig11605	1490	0	0	0	0	0	0	4	8.3863	12.4956	NA	NA	NA	NA	NA	NA
Contig11606	715	0	0	0	0	0	0	4	17.4763	12.4956	NA	NA	NA	NA	NA	NA
Contig11607	1459	0	0	0	9	22.4008	32.6827	5	10.7056	15.6195	-3.30992	0.0157299	-2.24474	0.15232	1.06518	0.175699
Contig11608	696	0	0	0	4	20.8702	14.5256	1	4.48836	3.1239	NA	NA	NA	NA	2.21718	0.1238
Contig11609	909	0	0	0	0	0	0	3	10.3099	9.37169	NA	NA	NA	NA	NA	NA
Contig1161	707	6	55.9364	39.5471	17	87.3182	61.734	23	101.626	71.8496	-0.642495	0.30634	-0.86141	0.134328	-0.218915	0.632782
Contig11610	387	0	0	0	0	0	0	2	16.1442	6.24779	NA	NA	NA	NA	NA	NA
Contig11611	873	2	15.1001	13.1824	0	0	0	6	21.4701	18.7434	NA	NA	-0.507773	0.631753	-3.36778	0.029596
Contig11612	1195	2	11.0313	13.1824	8	24.3107	29.0513	7	18.299	21.8673	-1.13999	0.253359	-0.730166	0.473841	0.409829	0.582131
Contig11613	710	0	0	0	0	0	0	2	8.79971	6.24779	NA	NA	NA	NA	NA	NA
Contig11614	604	7	76.3878	46.1382	3	18.0368	10.8942	42	217.225	131.204	2.0824	0.0255317	-1.50777	0.00154425	-3.59017	3.54948e-09
Contig11615	789	0	0	0	0	0	0	2	7.91862	6.24779	NA	NA	NA	NA	NA	NA
Contig11616	1433	64	294.372	421.835	0	0	0	4	8.71988	12.4956	7.86001	7.56653e-21	5.07719	7.10638e-25	NA	NA
Contig11617	449	1	14.6797	6.59118	0	0	0	1	6.95745	3.1239	NA	NA	1.07719	0.58489	NA	NA
Contig11618	1713	0	0	0	0	0	0	4	7.29456	12.4956	NA	NA	NA	NA	NA	NA
Contig11619	840	0	0	0	0	0	0	4	14.8757	12.4956	NA	NA	NA	NA	NA	NA
Contig1162	561	2	23.498	13.1824	2	12.9462	7.26282	3	16.7053	9.37169	0.860005	0.542322	0.492227	0.696042	-0.367779	0.777544
Contig11620	1004	0	0	0	0	0	0	4	12.4458	12.4956	NA	NA	NA	NA	NA	NA
Contig11621	778	0	0	0	0	0	0	3	12.0459	9.37169	NA	NA	NA	NA	NA	NA
Contig11622	938	0	0	0	0	0	0	2	6.66076	6.24779	NA	NA	NA	NA	NA	NA
Contig11623	722	0	0	0	4	20.1186	14.5256	4	17.3069	12.4956	NA	NA	NA	NA	0.217184	0.831172
Contig11624	666	6	59.38	39.5471	1	5.45257	3.63141	69	323.647	215.549	3.44497	0.0069109	-2.44637	2.19049e-08	-5.89134	7.81051e-17
Contig11625	1120	0	0	0	1	3.24233	3.63141	19	52.9947	59.354	NA	NA	-4.17074	0.00020464	-4.03074	3.61987e-05
Contig11626	977	0	0	0	0	0	0	2	6.39488	6.24779	NA	NA	NA	NA	NA	NA
Contig11627	733	0	0	0	0	0	0	2	8.52359	6.24779	NA	NA	NA	NA	NA	NA
Contig11628	528	0	0	0	8	55.0214	29.0513	6	35.4988	18.7434	-3.13999	0.0261045	-2.50777	0.0941924	0.632221	0.41405
Contig11629	527	0	0	0	0	0	0	2	11.8554	6.24779	NA	NA	NA	NA	NA	NA
Contig1163	581	6	68.0672	39.5471	0	0	0	0	0	0	4.44497	0.00338231	4.66215	0.0018613	NA	NA
Contig11630	598	3	33.0661	19.7735	10	60.7259	36.3141	4	20.8956	12.4956	-0.87696	0.30385	0.662152	0.53199	1.53911	0.0574554
Contig11631	1286	1	5.12533	6.59118	0	0	0	10	24.2916	31.239	NA	NA	-2.24474	0.0429404	-4.10474	0.00258938
Contig11632	859	2	15.3462	13.1824	0	0	0	10	36.3667	31.239	NA	NA	-1.24474	0.181914	-4.10474	0.00258938
Contig11633	419	0	0	0	0	0	0	15	111.834	46.8585	NA	NA	-3.8297	0.00130931	-4.68971	0.000139396
Contig11634	422	0	0	0	0	0	0	3	22.2078	9.37169	NA	NA	NA	NA	NA	NA
Contig11635	642	0	0	0	0	0	0	3	14.5976	9.37169	NA	NA	NA	NA	NA	NA
Contig11636	2123	3	9.31396	19.7735	8	13.6841	29.0513	8	11.7716	24.9912	-0.555032	0.538258	-0.337848	0.70453	0.217184	0.763025
Contig11637	622	0	0	0	0	0	0	6	30.1341	18.7434	NA	NA	-2.50777	0.0941924	-3.36778	0.029596
Contig11638	1058	0	0	0	5	17.1617	18.1571	1	2.95264	3.1239	-2.46192	0.120931	NA	NA	2.53911	0.0623789
Contig11639	693	2	19.0222	13.1824	5	26.2007	18.1571	8	36.0623	24.9912	-0.461923	0.680693	-0.922811	0.349302	-0.460888	0.56942
Contig1164	1113	9	53.2979	59.3206	7	22.8391	25.4199	0	0	0	1.22258	0.0844227	5.24711	0.0001064	4.02454	0.00689571
Contig11640	452	0	0	0	0	0	0	2	13.8226	6.24779	NA	NA	NA	NA	NA	NA
Contig11641	514	7	89.7631	46.1382	6	42.39	21.7885	21	127.63	65.6018	1.0824	0.167446	-0.507773	0.369915	-1.59017	0.00892305
Contig11642	607	0	0	0	0	0	0	2	10.2929	6.24779	NA	NA	NA	NA	NA	NA
Contig11643	661	0	0	0	0	0	0	3	14.178	9.37169	NA	NA	NA	NA	NA	NA
Contig11644	577	0	0	0	0	0	0	2	10.8281	6.24779	NA	NA	NA	NA	NA	NA
Contig11645	518	5	63.6214	32.9559	3	21.0313	10.8942	3	18.0921	9.37169	1.59697	0.115374	1.81415	0.0702144	0.217184	0.853515
Contig11646	485	3	40.7702	19.7735	0	0	0	7	45.0872	21.8673	NA	NA	-0.145203	0.874748	-3.59017	0.0159424
Contig11647	685	0	0	0	0	0	0	7	31.923	21.8673	NA	NA	-2.73017	0.0582647	-3.59017	0.0159424
Contig11648	824	0	0	0	0	0	0	2	7.58227	6.24779	NA	NA	NA	NA	NA	NA
Contig11649	1566	0	0	0	0	0	0	7	13.9638	21.8673	NA	NA	-2.73017	0.0582647	-3.59017	0.0159424
Contig1165	433	1	15.2221	6.59118	0	0	0	2	14.4291	6.24779	NA	NA	0.077189	0.962872	NA	NA
Contig11650	778	6	50.8317	39.5471	5	23.3381	18.1571	17	68.26	53.1062	1.12304	0.187928	-0.425311	0.493065	-1.54835	0.0210228
Contig11651	1416	0	0	0	0	0	0	2	4.41228	6.24779	NA	NA	NA	NA	NA	NA
Contig11652	554	0	0	0	0	0	0	2	11.2776	6.24779	NA	NA	NA	NA	NA	NA
Contig11653	915	0	0	0	0	0	0	6	20.4846	18.7434	NA	NA	-2.50777	0.0941924	-3.36778	0.029596
Contig11654	665	2	19.8231	13.1824	1	5.46077	3.63141	4	18.7904	12.4956	1.86001	0.267807	0.077189	0.947512	-1.78282	0.215898
Contig11655	703	0	0	0	0	0	0	13	57.7677	40.6107	NA	NA	-3.62325	0.00334823	-4.48326	0.000442126
Contig11656	492	0	0	0	0	0	0	2	12.6988	6.24779	NA	NA	NA	NA	NA	NA
Contig11657	1459	0	0	0	36	89.603	130.731	14	29.9757	43.7346	-5.30992	4.26957e-08	-3.73017	0.00209188	1.57975	0.000238788
Contig11658	1350	0	0	0	0	0	0	6	13.884	18.7434	NA	NA	-2.50777	0.0941924	-3.36778	0.029596
Contig11659	1914	0	0	0	0	0	0	3	4.89639	9.37169	NA	NA	NA	NA	NA	NA
Contig1166	819	4	32.1913	26.3647	0	0	0	2	7.62856	6.24779	NA	NA	2.07719	0.0764683	NA	NA
Contig11660	1298	0	0	0	0	0	0	2	4.8134	6.24779	NA	NA	NA	NA	NA	NA
Contig11661	490	0	0	0	0	0	0	7	44.6271	21.8673	NA	NA	-2.73017	0.0582647	-3.59017	0.0159424
Contig11662	1089	0	0	0	1	3.33463	3.63141	26	74.5834	81.2213	NA	NA	-4.62325	8.5134e-06	-4.48326	6.73125e-07
Contig11663	370	0	0	0	0	0	0	2	16.8859	6.24779	NA	NA	NA	NA	NA	NA
Contig11664	1023	0	0	0	0	0	0	2	6.10733	6.24779	NA	NA	NA	NA	NA	NA
Contig11665	894	0	0	0	6	24.3719	21.7885	2	6.98858	6.24779	-2.72496	0.0723947	NA	NA	1.80215	0.099699
Contig11666	964	1	6.83732	6.59118	1	3.76702	3.63141	2	6.48111	6.24779	0.860005	0.666583	0.077189	0.962872	-0.782816	0.647726
Contig11667	644	0	0	0	0	0	0	4	19.4031	12.4956	NA	NA	NA	NA	NA	NA
Contig11668	756	0	0	0	0	0	0	3	12.3964	9.37169	NA	NA	NA	NA	NA	NA
Contig11669	586	113	1270.99	744.803	319	1976.83	1158.42	371	1977.76	1158.97	-0.637228	1.07859e-05	-0.637907	3.63878e-06	-0.000679086	0.995065
Contig1167	826	89	710.187	586.615	200	879.276	726.282	255	964.399	796.594	-0.308117	0.0745008	-0.441431	0.00598666	-0.133314	0.325269
Contig11670	488	1	13.5065	6.59118	9	66.9728	32.6827	9	57.6129	28.1151	-2.30992	0.0450309	-2.09274	0.0660399	0.217184	0.749119
Contig11671	913	0	0	0	0	0	0	3	10.2647	9.37169	NA	NA	NA	NA	NA	NA
Contig11672	662	0	0	0	0	0	0	2	9.43775	6.24779	NA	NA	NA	NA	NA	NA
Contig11673	1367	0	0	0	0	0	0	4	9.14088	12.4956	NA	NA	NA	NA	NA	NA
Contig11674	998	0	0	0	0	0	0	3	9.39047	9.37169	NA	NA	NA	NA	NA	NA
Contig11675	686	1	9.60813	6.59118	0	0	0	7	31.8765	21.8673	NA	NA	-1.73017	0.153538	-3.59017	0.0159424
Contig11676	621	0	0	0	4	23.3907	14.5256	5	25.1521	15.6195	NA	NA	-2.24474	0.15232	-0.104744	0.913423
Contig11677	624	1	10.5628	6.59118	0	0	0	4	20.025	12.4956	NA	NA	-0.922811	0.508093	NA	NA
Contig11678	489	0	0	0	0	0	0	6	38.33	18.7434	NA	NA	-2.50777	0.0941924	-3.36778	0.029596
Contig11679	567	0	0	0	3	19.2138	10.8942	3	16.5286	9.37169	NA	NA	NA	NA	0.217184	0.853515
Contig1168	738	17	151.829	112.05	0	0	0	5	21.1646	15.6195	5.94747	3.62774e-07	2.84272	1.20182e-05	-3.10474	0.0553418
Contig11680	803	1	8.20819	6.59118	0	0	0	2	7.78057	6.24779	NA	NA	0.077189	0.962872	NA	NA
Contig11681	419	0	0	0	0	0	0	7	52.1892	21.8673	NA	NA	-2.73017	0.0582647	-3.59017	0.0159424
Contig11682	714	0	0	0	0	0	0	2	8.75041	6.24779	NA	NA	NA	NA	NA	NA
Contig11683	550	0	0	0	0	0	0	2	11.3596	6.24779	NA	NA	NA	NA	NA	NA
Contig11684	1432	1	4.60278	6.59118	0	0	0	3	6.54448	9.37169	NA	NA	-0.507773	0.734694	NA	NA
Contig11685	601	0	0	0	0	0	0	8	41.5827	24.9912	NA	NA	-2.92281	0.0360693	-3.78282	0.00864531
Contig11686	815	0	0	0	1	4.45572	3.63141	2	7.666	6.24779	NA	NA	NA	NA	-0.782816	0.647726
Contig11687	654	0	0	0	0	0	0	6	28.6596	18.7434	NA	NA	-2.50777	0.0941924	-3.36778	0.029596
Contig11688	491	0	0	0	2	14.7919	7.26282	41	260.855	128.08	NA	NA	-5.28036	1.21334e-08	-4.14037	9.63218e-10
Contig11689	933	0	0	0	0	0	0	2	6.69646	6.24779	NA	NA	NA	NA	NA	NA
Contig1169	581	2	22.6891	13.1824	0	0	0	1	5.37676	3.1239	NA	NA	2.07719	0.210324	NA	NA
Contig11690	1144	0	0	0	0	0	0	2	5.46136	6.24779	NA	NA	NA	NA	NA	NA
Contig11691	967	0	0	0	0	0	0	5	16.1525	15.6195	NA	NA	-2.24474	0.15232	-3.10474	0.0553418
Contig11692	859	0	0	0	0	0	0	4	14.5467	12.4956	NA	NA	NA	NA	NA	NA
Contig11693	571	0	0	0	0	0	0	4	21.8837	12.4956	NA	NA	NA	NA	NA	NA
Contig11694	511	3	38.6957	19.7735	7	49.7454	25.4199	8	48.9064	24.9912	-0.362387	0.697542	-0.337848	0.70453	0.0245386	0.973716
Contig11695	551	0	0	0	0	0	0	2	11.339	6.24779	NA	NA	NA	NA	NA	NA
Contig11696	449	4	58.7187	26.3647	26	210.282	94.4167	38	264.383	118.708	-1.84043	0.00323518	-2.17074	0.000110949	-0.330304	0.363364
Contig11697	552	2	23.8811	13.1824	10	65.7864	36.3141	13	73.57	40.6107	-1.46192	0.121423	-1.62325	0.0630525	-0.161328	0.789177
Contig11698	1201	0	0	0	3	9.07097	10.8942	2	5.20216	6.24779	NA	NA	NA	NA	0.802146	0.537766
Contig11699	646	0	0	0	0	0	0	2	9.67151	6.24779	NA	NA	NA	NA	NA	NA
Contig117	534	2	24.6861	13.1824	1	6.8004	3.63141	3	17.55	9.37169	1.86001	0.267807	0.492227	0.696042	-1.36778	0.376949
Contig1170	1124	20	117.281	131.824	16	51.6927	58.1026	2	5.55854	6.24779	1.18193	0.0122635	4.39912	2.01912e-08	3.21718	0.000172848
Contig11700	1241	2	10.6224	13.1824	18	52.6716	65.3654	28	70.4828	87.4691	-2.30992	0.00458799	-2.73017	0.000152201	-0.420246	0.328393
Contig11701	994	0	0	0	3	10.96	10.8942	4	12.571	12.4956	NA	NA	NA	NA	-0.197854	0.856567
Contig11702	1019	1	6.46828	6.59118	0	0	0	6	18.3939	18.7434	NA	NA	-1.50777	0.231429	-3.36778	0.029596
Contig11703	1693	0	0	0	1	2.14496	3.63141	5	9.22592	15.6195	NA	NA	-2.24474	0.15232	-2.10474	0.122398
Contig11704	1154	2	11.4232	13.1824	0	0	0	2	5.41403	6.24779	NA	NA	1.07719	0.439804	NA	NA
Contig11705	384	0	0	0	0	0	0	3	24.4054	9.37169	NA	NA	NA	NA	NA	NA
Contig11706	883	0	0	0	0	0	0	8	28.3026	24.9912	NA	NA	-2.92281	0.0360693	-3.78282	0.00864531
Contig11707	563	0	0	0	0	0	0	2	11.0973	6.24779	NA	NA	NA	NA	NA	NA
Contig11708	737	0	0	0	0	0	0	7	29.6707	21.8673	NA	NA	-2.73017	0.0582647	-3.59017	0.0159424
Contig11709	748	0	0	0	0	0	0	2	8.35267	6.24779	NA	NA	NA	NA	NA	NA
Contig1171	2202	1	2.99327	6.59118	0	0	0	1	1.41866	3.1239	NA	NA	1.07719	0.58489	NA	NA
Contig11710	2219	0	0	0	0	0	0	2	2.81559	6.24779	NA	NA	NA	NA	NA	NA
Contig11711	3126	0	0	0	7	8.13176	25.4199	27	26.9818	84.3452	-2.94735	0.0434241	-4.6777	5.44216e-06	-1.73035	0.00163783
Contig11712	840	0	0	0	0	0	0	2	7.43785	6.24779	NA	NA	NA	NA	NA	NA
Contig11713	800	0	0	0	0	0	0	4	15.6195	12.4956	NA	NA	NA	NA	NA	NA
Contig11714	454	2	29.036	13.1824	14	111.982	50.8398	132	908.27	412.354	-1.94735	0.0248216	-4.96721	3.18395e-24	-3.01986	2.50417e-22
Contig11715	396	0	0	0	0	0	0	4	31.5545	12.4956	NA	NA	NA	NA	NA	NA
Contig11716	479	0	0	0	0	0	0	15	97.8256	46.8585	NA	NA	-3.8297	0.00130931	-4.68971	0.000139396
Contig11717	754	0	0	0	0	0	0	108	447.455	337.381	NA	NA	-6.6777	4.3165e-20	-7.5377	1.13389e-23
Contig11718	1144	0	0	0	0	0	0	4	10.9227	12.4956	NA	NA	NA	NA	NA	NA
Contig11719	469	0	0	0	1	7.74288	3.63141	1	6.66076	3.1239	NA	NA	NA	NA	0.217184	0.915107
Contig1172	470	5	70.1189	32.9559	3	23.1792	10.8942	1	6.64659	3.1239	1.59697	0.115374	3.39912	0.0099491	1.80215	0.244377
Contig11720	688	0	0	0	0	0	0	10	45.4055	31.239	NA	NA	-3.24474	0.0138733	-4.10474	0.00258938
Contig11721	1234	0	0	0	0	0	0	2	5.06304	6.24779	NA	NA	NA	NA	NA	NA
Contig11722	582	1	11.325	6.59118	0	0	0	14	75.1453	43.7346	NA	NA	-2.73017	0.0074039	-4.59017	0.000247695
Contig11723	913	0	0	0	0	0	0	2	6.84315	6.24779	NA	NA	NA	NA	NA	NA
Contig11724	787	0	0	0	0	0	0	5	19.8469	15.6195	NA	NA	-2.24474	0.15232	-3.10474	0.0553418
Contig11725	5286	0	0	0	0	0	0	2	1.18195	6.24779	NA	NA	NA	NA	NA	NA
Contig11726	2072	1	3.18107	6.59118	1	1.75261	3.63141	4	6.03069	12.4956	0.860005	0.666583	-0.922811	0.508093	-1.78282	0.215898
Contig11727	874	0	0	0	0	0	0	3	10.7228	9.37169	NA	NA	NA	NA	NA	NA
Contig11728	518	1	12.7243	6.59118	0	0	0	2	12.0614	6.24779	NA	NA	0.077189	0.962872	NA	NA
Contig11729	1091	0	0	0	0	0	0	3	8.59	9.37169	NA	NA	NA	NA	NA	NA
Contig1173	924	15	107	98.8676	13	51.0913	47.2084	35	118.329	109.336	1.06646	0.0458728	-0.145203	0.724473	-1.21166	0.00601832
Contig11730	1497	0	0	0	0	0	0	2	4.17354	6.24779	NA	NA	NA	NA	NA	NA
Contig11731	1037	0	0	0	0	0	0	2	6.02487	6.24779	NA	NA	NA	NA	NA	NA
Contig11732	441	6	89.6759	39.5471	2	16.469	7.26282	12	85.004	37.4868	2.44497	0.0226221	0.077189	0.909218	-2.36778	0.0101024
Contig11733	2747	0	0	0	0	0	0	3	3.41161	9.37169	NA	NA	NA	NA	NA	NA
Contig11734	854	0	0	0	0	0	0	2	7.31592	6.24779	NA	NA	NA	NA	NA	NA
Contig11735	1168	12	67.7176	79.0941	5	15.5454	18.1571	14	37.444	43.7346	2.12304	0.00307443	0.854797	0.118606	-1.26824	0.0717719
Contig11736	594	0	0	0	3	18.3405	10.8942	3	15.7773	9.37169	NA	NA	NA	NA	0.217184	0.853515
Contig11737	1240	0	0	0	0	0	0	4	10.0771	12.4956	NA	NA	NA	NA	NA	NA
Contig11738	768	0	0	0	0	0	0	12	48.8109	37.4868	NA	NA	-3.50777	0.00536865	-4.36778	0.000792925
Contig11739	841	0	0	0	0	0	0	9	33.4305	28.1151	NA	NA	-3.09274	0.0223544	-3.95274	0.00471755
Contig1174	811	3	24.3817	19.7735	0	0	0	1	3.85191	3.1239	NA	NA	2.66215	0.0756147	NA	NA
Contig11740	590	0	0	0	0	0	0	3	15.8842	9.37169	NA	NA	NA	NA	NA	NA
Contig11741	670	0	0	0	3	16.2601	10.8942	3	13.9876	9.37169	NA	NA	NA	NA	0.217184	0.853515
Contig11742	955	0	0	0	0	0	0	2	6.54219	6.24779	NA	NA	NA	NA	NA	NA
Contig11743	626	0	0	0	0	0	0	10	49.9025	31.239	NA	NA	-3.24474	0.0138733	-4.10474	0.00258938
Contig11744	535	0	0	0	7	47.5138	25.4199	13	75.9078	40.6107	-2.94735	0.0434241	-3.62325	0.00334823	-0.675901	0.305528
Contig11745	557	0	0	0	0	0	0	2	11.2169	6.24779	NA	NA	NA	NA	NA	NA
Contig11746	449	0	0	0	0	0	0	3	20.8724	9.37169	NA	NA	NA	NA	NA	NA
Contig11747	591	1	11.1526	6.59118	17	104.457	61.734	40	211.431	124.956	-3.22746	0.00102647	-4.24474	6.18146e-08	-1.01728	0.0107773
Contig11748	686	0	0	0	0	0	0	2	9.10757	6.24779	NA	NA	NA	NA	NA	NA
Contig11749	748	4	35.2469	26.3647	3	14.5645	10.8942	11	45.9397	34.3629	1.27504	0.234485	-0.382243	0.617608	-1.65729	0.0512187
Contig1175	690	3	28.6573	19.7735	2	10.5258	7.26282	19	86.0203	59.354	1.44497	0.257231	-1.58578	0.0271301	-3.03074	0.000221288
Contig11750	1045	0	0	0	0	0	0	13	38.8619	40.6107	NA	NA	-3.62325	0.00334823	-4.48326	0.000442126
Contig11751	1192	0	0	0	0	0	0	9	23.5865	28.1151	NA	NA	-3.09274	0.0223544	-3.95274	0.00471755
Contig11752	521	3	37.953	19.7735	1	6.97008	3.63141	3	17.9879	9.37169	2.44497	0.106957	1.07719	0.344073	-1.36778	0.376949
Contig11753	700	0	0	0	0	0	0	4	17.8508	12.4956	NA	NA	NA	NA	NA	NA
Contig11754	658	4	40.0679	26.3647	2	11.0377	7.26282	38	180.407	118.708	1.86001	0.117084	-2.17074	0.000110949	-4.03074	5.17512e-09
Contig11755	245	0	0	0	0	0	0	7	89.2542	21.8673	NA	NA	-2.73017	0.0582647	-3.59017	0.0159424
Contig11756	1375	0	0	0	0	0	0	3	6.81577	9.37169	NA	NA	NA	NA	NA	NA
Contig11757	905	1	7.28307	6.59118	3	12.0378	10.8942	8	27.6146	24.9912	-0.724957	0.632664	-1.92281	0.101027	-1.19785	0.193148
Contig11758	389	2	33.8878	13.1824	0	0	0	6	48.1835	18.7434	NA	NA	-0.507773	0.631753	-3.36778	0.029596
Contig11759	774	0	0	0	0	0	0	3	12.1081	9.37169	NA	NA	NA	NA	NA	NA
Contig1176	622	41	434.467	270.238	0	0	0	0	0	0	7.21756	1.42652e-14	7.43474	1.03573e-15	NA	NA
Contig11760	1005	0	0	0	0	0	0	22	68.3838	68.7257	NA	NA	-4.38224	5.18406e-05	-5.24225	2.7873e-06
Contig11761	1041	0	0	0	0	0	0	5	15.0043	15.6195	NA	NA	-2.24474	0.15232	-3.10474	0.0553418
Contig11762	875	11	82.8605	72.5029	5	20.7509	18.1571	35	124.956	109.336	1.99751	0.00642562	-0.592662	0.183071	-2.59017	3.76316e-06
Contig11763	2675	0	0	0	0	0	0	2	2.33562	6.24779	NA	NA	NA	NA	NA	NA
Contig11764	1245	0	0	0	0	0	0	2	5.01831	6.24779	NA	NA	NA	NA	NA	NA
Contig11765	556	2	23.7093	13.1824	1	6.53132	3.63141	10	56.1852	31.239	1.86001	0.267807	-1.24474	0.181914	-3.10474	0.00673036
Contig11766	941	0	0	0	0	0	0	3	9.95929	9.37169	NA	NA	NA	NA	NA	NA
Contig11767	870	1	7.57606	6.59118	7	29.2183	25.4199	3	10.7721	9.37169	-1.94735	0.112545	-0.507773	0.734694	1.43958	0.130387
Contig11768	539	7	85.5997	46.1382	3	20.2119	10.8942	4	23.1829	12.4956	2.0824	0.0255317	1.88454	0.0279214	-0.197854	0.856567
Contig11769	682	0	0	0	0	0	0	3	13.7415	9.37169	NA	NA	NA	NA	NA	NA
Contig1177	849	2	15.5269	13.1824	0	0	0	3	11.0385	9.37169	NA	NA	0.492227	0.696042	NA	NA
Contig11770	490	7	94.1597	46.1382	31	229.742	112.574	99	631.155	309.266	-1.28684	0.013346	-2.74481	9.19197e-13	-1.45798	9.99653e-08
Contig11771	647	0	0	0	0	0	0	4	19.3131	12.4956	NA	NA	NA	NA	NA	NA
Contig11772	684	1	9.63622	6.59118	1	5.30908	3.63141	2	9.1342	6.24779	0.860005	0.666583	0.077189	0.962872	-0.782816	0.647726
Contig11773	806	0	0	0	0	0	0	3	11.6274	9.37169	NA	NA	NA	NA	NA	NA
Contig11774	1889	1	3.48924	6.59118	0	0	0	4	6.61492	12.4956	NA	NA	-0.922811	0.508093	NA	NA
Contig11775	1000	1	6.59118	6.59118	0	0	0	4	12.4956	12.4956	NA	NA	-0.922811	0.508093	NA	NA
Contig11776	718	5	45.8996	32.9559	1	5.05768	3.63141	3	13.0525	9.37169	3.18193	0.0171394	1.81415	0.0702144	-1.36778	0.376949
Contig11777	508	1	12.9748	6.59118	2	14.2969	7.26282	4	24.5976	12.4956	-0.139995	0.93353	-0.922811	0.508093	-0.782816	0.518157
Contig11778	747	1	8.82353	6.59118	0	0	0	2	8.36385	6.24779	NA	NA	0.077189	0.962872	NA	NA
Contig11779	761	2	17.3224	13.1824	0	0	0	4	16.42	12.4956	NA	NA	0.077189	0.947512	NA	NA
Contig1178	906	2	14.5501	13.1824	0	0	0	0	0	0	NA	NA	NA	NA	NA	NA
Contig11780	531	0	0	0	0	0	0	13	76.4796	40.6107	NA	NA	-3.62325	0.00334823	-4.48326	0.000442126
Contig11781	398	0	0	0	0	0	0	3	23.547	9.37169	NA	NA	NA	NA	NA	NA
Contig11782	587	26	291.943	171.371	26	160.846	94.4167	77	409.779	240.54	0.860005	0.0280198	-0.489158	0.0970263	-1.34916	9.43022e-06
Contig11783	526	0	0	0	0	0	0	16	95.0235	49.9823	NA	NA	-3.92281	0.000820996	-4.78282	7.87884e-05
Contig11784	1644	0	0	0	0	0	0	16	30.4029	49.9823	NA	NA	-3.92281	0.000820996	-4.78282	7.87884e-05
Contig11785	1146	2	11.5029	13.1824	0	0	0	2	5.45183	6.24779	NA	NA	1.07719	0.439804	NA	NA
Contig11786	532	0	0	0	0	0	0	5	29.3599	15.6195	NA	NA	-2.24474	0.15232	-3.10474	0.0553418
Contig11787	1180	0	0	0	0	0	0	2	5.29474	6.24779	NA	NA	NA	NA	NA	NA
Contig11788	753	1	8.75322	6.59118	10	48.2259	36.3141	22	91.2692	68.7257	-2.46192	0.0282872	-3.38224	0.00020348	-0.92032	0.0819075
Contig11789	1296	0	0	0	0	0	0	2	4.82083	6.24779	NA	NA	NA	NA	NA	NA
Contig1179	2900	19	43.1836	125.232	27	33.8097	98.0481	6	6.46323	18.7434	0.353045	0.399909	2.74015	5.60886e-06	2.38711	2.91398e-05
Contig11790	646	0	0	0	0	0	0	10	48.3575	31.239	NA	NA	-3.24474	0.0138733	-4.10474	0.00258938
Contig11791	739	4	35.6762	26.3647	3	14.7419	10.8942	30	126.816	93.7169	1.27504	0.234485	-1.8297	0.00213292	-3.10474	2.68263e-06
Contig11792	421	1	15.656	6.59118	0	0	0	2	14.8404	6.24779	NA	NA	0.077189	0.962872	NA	NA
Contig11793	489	0	0	0	0	0	0	2	12.7767	6.24779	NA	NA	NA	NA	NA	NA
Contig11794	1378	0	0	0	0	0	0	2	4.53396	6.24779	NA	NA	NA	NA	NA	NA
Contig11795	378	0	0	0	0	0	0	3	24.7928	9.37169	NA	NA	NA	NA	NA	NA
Contig11796	801	1	8.22868	6.59118	0	0	0	2	7.79999	6.24779	NA	NA	0.077189	0.962872	NA	NA
[truncated: 26,785 more rows]
