# Supplementary material for: High-Throughput Sequencing to Reveal Genes Involved in Reproduction and Development in Bactrocera dorsalis (Diptera: Tephritidae)
Source: PLoS One. 2012 May 3;7(5):e36463. doi: 10.1371/journal.pone.0036463 (PMC3343016; doi:10.1371/journal.pone.0036463)
Supplement: Table S3 — The top 10 most up-regulated and down-regulated genes between samples (larvae vs. pupae, adults vs. larvae, and adults vs. pupae). (XLS) [file pone.0036463.s005.xls]

## Sheet: adult vs. larvae
Gene ID	RPKM adult	RPKM larvae	log 2 fold (adult/larvae)	up-down regulation	description
contig7444	19.5005	5968	-8.25764	down	Larval cuticle protein 5
contig7786	3.0249	510	-7.39738	down	Fat body protein 2
contig7008	21.7531	1666	-6.25894	down	lysozyme
contig9850	11.1905	777	-6.11727	down	gene product from transcript CG17571-RA
contig7638	14.1746	859	-5.92135	down	gene product from transcript CG15515-RA
contig6004	27.1242	1470	-5.7596	down	gene product from transcript CG34220-RA
contig7352	19.0496	924	-5.59943	down	Troponin C at 73F
contig8060	16.2745	780	-5.58294	down	Pherokine 3
contig13944	21.8251	1010	-5.53231	down
contig9385	6.9601	295	-5.40678	down	gene product from transcript CG16996-RA
contig424	89003.2	9.23	13.2349	up
contig234	30517.3	7.68	11.9567	up	Adult cuticle protein 1
contig872	15445.9	5.49	11.4571	up
contig475	3358.96	6.98	8.90985	up
contig1739	5366.81	11.2	8.89892	up	Cuticular protein 49Ae
contig814	5565.58	15.1	8.52889	up	gene product from transcript CG8736-RB
contig2151	1758.7	8.73	7.65442	up
contig832	1038.85	5.56	7.54651	up	tropomyosin 2
contig1732	981.129	6.93	7.14541	up	myosin heavy chain
contig9314	2764.04	31.2	6.46734	up	Cuticular protein 100A

## Sheet: adult vs. pupa
Gene ID	RPM adult	RPKM adult	RPM pupa	RPKM pupa	log 2 fold (adult/pupa)	up-down regulation	description
Contig13216	6.59118	10.203	2867.74	4439	-8.76516	down
Contig13944	6.59118	21.8251	1396.38	4624	-7.72694	down	Argonaute 2
Contig9129	6.59118	9.2703	577.921	813	-6.45419	down	Heat shock protein 23
Contig27075	6.59118	44.535	490.452	3314	-6.21743	down	nimrod C2
Contig21348	26.3647	66.7461	1808.74	4579	-6.10023	down	gene product from transcript CG9360-RA
Contig21250	6.59118	11.022	402.983	674	-5.93404	down	zinc finger CCHC domain-containing protein 8
Contig12440	19.7735	14.4438	1137.1	831	-5.84564	down	beta-aspartyl-peptidase (threonine type) [EC:
Contig8217	59.3206	140.904	2533.48	6018	-5.41644	down	aldehyde dehydrogenase (NAD+) [EC:1.2.1.3]
Contig8060	6.59118	16.2745	271.779	671	-5.36575	down	Pherokine 3 (EC:2.7.11.-)
Contig10785	6.59118	10.017	228.044	347	-5.11264	down	gene product from transcript CG13731-RA
Contig872	10209.7	15445.9	9.37169	14.2	10.0893	up
Contig234	14434.7	30517.3	21.8673	46.2	9.36655	up	Adult cuticle protein 1
Contig1960	744.803	499.198	3.1239	2.09	7.89737	up	Sarcoplasmic calcium-binding protein 1
Contig918	3256.04	27829.4	21.8673	187	7.2182	up
Contig814	2682.61	5565.58	18.7434	38.9	7.16111	up	gene product from transcript CG8736-RB
Contig1011	16056.1	25772.2	112.46	181	7.15756	up
Contig475	1746.66	3358.96	12.4956	24	7.12704	up
Contig700	415.244	521.009	3.1239	3.92	7.05447	up
Contig2777	4290.86	72726.4	34.3629	582	6.96427	up	actin beta/gamma 1
Contig2151	731.621	1758.7	6.24779	15	6.8716	up

## Sheet: larvae vs. pupa
Gene ID	RPM larvae	RPKM larvae	RPM pupa	RPKM pupa	log 2 fold (larvae/pupa)	up-down regulation	description
Contig8232	3.63141	8	1059	2333	-8.18796		Ras-related protein Rab-35
Contig18131	3.63141	3.41	684.133	643	-7.5576		gene product from transcript CG15040-RA
Contig424	10.8942	9.23	1743.13	1477	-7.32198
Contig21250	3.63141	6.07	402.983	674	-6.79404		zinc finger CCHC domain-containing protein 8
Contig22441	32.6827	51.9	2096.13	3327	-6.00306		Fat body protein 1
Contig15193	3.63141	7.34	228.044	461	-5.97264		Cuticular protein 47Ef
Contig8208	3.63141	8.09	221.797	494	-5.93256		Larval serum protein 1 beta
Contig11624	3.63141	5.45	215.549	324	-5.89134
Contig1541	3.63141	5.03	209.301	290	-5.84891		trailer hitch
Contig21942	3.63141	3.97	184.31	202	-5.66546		V-type H+-transporting ATPase subunit I
Contig5165	1597.82	3241	3.1239	6.34	8.99854		gene product from transcript CG11350-RB
Contig5441	2923.29	4808	6.24779	10.3	8.87003		Jonah 65Aiv
Contig5194	1332.73	2139	3.1239	5.01	8.73682		trypsin
Contig5808	1256.47	1575	3.1239	3.91	8.65181		gene product from transcript CG6956-RA
Contig9583	1249.21	716	3.1239	1.79	8.64345		gene product from transcript CG17571-RA
Contig4472	922.379	1902	3.1239	6.44	8.20587		Neuropeptide-like precursor 4
Contig4424	7535.18	9928	37.4868	49.4	7.65112		gene product from transcript CG32400-RA
Contig8767	581.026	942	3.1239	5.06	7.53911		N-acetylmuramoyl-L-alanine amidase
Contig6616	573.763	716	3.1239	3.9	7.52096		gene product from transcript CG13323-RA
Contig7043	522.923	597	3.1239	3.57	7.38711		gene product from transcript CG6295-RA
