# Supplementary material for: High-Throughput Sequencing to Reveal Genes Involved in Reproduction and Development in Bactrocera dorsalis (Diptera: Tephritidae)
Source: PLoS One. 2012 May 3;7(5):e36463. doi: 10.1371/journal.pone.0036463 (PMC3343016; doi:10.1371/journal.pone.0036463)
Supplement: Table S4 — The top 10 most abundantly differentially expressed signaling pathways from each comparison group (larvae vs. pupae, adults vs. larvae, and adults vs. pupae). (XLS) [file pone.0036463.s006.xls]

## Sheet: Sheet1
Pathway(adult vs. larvae)	DEGs with pathway annotation (337)	Pathway(adult vs. pupa)	DEGs with pathway annotation (416)	Pathway(larvae vs. pupa)	DEGs with pathway annotation (547)
Ribosome	73	Oxidative phosphorylation	75	Oxidative phosphorylation	77
Oxidative phosphorylation	49	Cardiac muscle contraction	22	Ribosome	73
Phagosome	24	Protein processing in endoplasmic reticulum	21	Protein processing in endoplasmic reticulum	28
Protein processing in endoplasmic reticulum	19	Citrate cycle (TCA cycle)	20	Phagosome	27
Cardiac muscle contraction	18	Glycolysis / Gluconeogenesis	19	Lysosome	25
Citrate cycle (TCA cycle)	18	Proteasome	19	Citrate cycle (TCA cycle)	23
Pyruvate metabolism	17	Ribosome	18	Glycolysis / Gluconeogenesis	22
Glycolysis / Gluconeogenesis	16	Phagosome	17	Aminobenzoate degradation	20
Focal adhesion	13	Starch and sucrose metabolism	17	Cardiac muscle contraction	20
Insulin signaling pathway	13	Pathways in cancer	15	Focal adhesion	20
